# Supplementary material for: The Transcriptomic Evidence on the Role of Abdominal Visceral vs. Subcutaneous Adipose Tissue in the Pathophysiology of Diabetes in Asian Indians Indicates the Involvement of Both
Source: Biomolecules. 2020 Aug 24;10(9):1230. doi: 10.3390/biom10091230 (PMC7563456; doi:10.3390/biom10091230)
Supplement: Supplementary file 1 [file biomolecules-10-01230-s001.zip]

Archive with 3 entries (3 files):
- Supplementary sheet S1.xlsx
- Supplementary sheet S2.xlsx
- Supplementary sheet S3.xlsx
