# Supplementary material for: The Transcriptomic Evidence on the Role of Abdominal Visceral vs. Subcutaneous Adipose Tissue in the Pathophysiology of Diabetes in Asian Indians Indicates the Involvement of Both
Source: Biomolecules. 2020 Aug 24;10(9):1230. doi: 10.3390/biom10091230 (PMC7563456; doi:10.3390/biom10091230)
Supplement: Supplementary file 1 [file biomolecules-10-01230-s001.zip › Supplementary sheet S1.xlsx]

## Sheet: qPCR validation
List of Primers :-									Abdominal Visceral adipose tissue (AVAT)										Abdominal Visceral adipose tissue (AVAT)
S.No.	Gene	Primer	Length	Sequence	Key Function			AVAT	Gene Name	Status	Average Cp Value	Housekeeping gene Cp value	C1	C2	POWER(2)	Fold Change			Gene Name	Non-Diabetic	Abdominal Visceral adipose tissue (AVAT)
PIK3R1 (phosphoinositide-3-kinase regulatory subunit 1)					Phosphatidylinositol 3-kinase plays an important role in the metabolic actions of insulin, and a mutation in this gene has been associated with insulin resistance				PIK3R1	NON DIABETIC	29.541	26.0367	3.50433	-4.794	27.742	1			PIK3R1	1	0.0360464
1	PIK3R1	Left Primer	18	ctctggttggtgtgggct						DIABETIC	34.335	26.0367	8.29833	0	1	0.0360464			IL7R	1	0.610191
		Right Primer	18	aggaagagagtcgcggca															KRAS	1	5.29452
									IL7R	NON DIABETIC	27.404	26.0367	1.36733	-0.712667	1.63883	1			USP8	1	3.42238
IL7R (interleukin 7 receptor)					This protein has been shown to play a critical role in V(D)J recombination during lymphocyte development. Defects in this gene may be associated with severe combined immunodeficiency (SCID)					DIABETIC	28.1167	26.0367	2.08	0	1	0.610191			PPARA	1	4.66863
2	IL7R	Left Primer	20	ggaaaatgtcatgctcctgg															TAT	1	0.017494
		Right Primer	23	cataaaatctgtatgacctgccc					KRAS	NON DIABETIC	34.587	26.0367	8.55033	2.4045	0.188875	1			AKT2	1	17.976
										DIABETIC	32.1825	26.0367	6.14583	0	1	5.29452			LIPE	1	4.90074
KRAS (KRAS Proto-Oncogene, GTPase)					encodes a protein that is a member of the small GTPase superfamily. A single amino acid substitution is responsible for an activating mutation.														AGPAT2	1	3.69865
3	KRAS	Left Primer	20	gtacgcccgtctgaagaaga					USP8	NON DIABETIC	33.665	26.0367	7.62833	1.775	0.292194	1			LEP	1	3.03143
		Right Primer	20	ccctaattcattcactcgcc						DIABETIC	31.89	26.0367	5.85333	0	1	3.42238			LMNA	1	2.50359
																			FOS	1	0.0937524
USP8 (ubiquitin specific peptidase 8)					This gene encodes a protein that belongs to the ubiquitin-specific processing protease family of proteins. The encoded protein is thought to regulate the morphology of the endosome by ubiquitination of proteins on this organelle and is involved in cargo sorting and membrane trafficking at the early endosome stage.				PPARA	NON DIABETIC	32.963	26.0367	6.92633	2.223	0.214195	1			SAT1	1	1.88158
4	USP8	Left Primer	20	gcggtggaagagagaggagt						DIABETIC	30.74	26.0367	4.70333	0	1	4.66863			G6PD	1	0.0674518
		Right Primer	20	agactcaaggttgggccttt
									TAT	NON DIABETIC	30.643	26.0367	4.60633	-5.837	57.1626	1
PPARA (Peroxisome Proliferator Activated Receptor Alpha)					PPARs affect the expression of target genes involved in cell proliferation, cell differentiation and in immune an.Diseases associated with PPARA include Fatty Liver Disease and Alcoholic Cardiomyopathy. Among its related pathways are Regulation of lipid metabolism by Peroxisome proliferator-activated receptor alpha (PPARalpha)d inflammation responses					DIABETIC	36.48	26.0367	10.4433	0	1	0.017494
5	PPARA	Left Primer	20	gaggacacacaccgaggact
		Right Primer	20	gcagctggaggaacaaacac					AKT2	NON DIABETIC	32.746	26.0367	6.70933	4.168	0.0556297	1
										DIABETIC	28.578	26.0367	2.54133	0	1	17.976
TAT (Tyrosine Aminotransferase)					TAT (Tyrosine Aminotransferase) is a Protein Coding gene. Diseases associated with TAT include Tyrosinemia, Type Ii and Tyrosinemia. Among its related pathways are Metabolism and Amino Acid metabolism
6	TAT	Left Primer	20	gctgctgagttgtcattcca					LIPE	NON DIABETIC	32.281	26.0367	6.24433	2.293	0.204051	1
		Right Primer	20	gctcaatcagtcaccactgc						DIABETIC	29.988	26.0367	3.95133	0	1	4.90074
																			Abdominal Subcutaneous adipose tissue (ASAT)
AKT2 (AKT Serine/Threonine Kinase 2)					AKT2 (AKT Serine/Threonine Kinase 2) is a Protein Coding gene. Diseases associated with AKT2 include Hypoinsulinemic Hypoglycemia With Hemihypertrophy and Diabetes Mellitus, Noninsulin-Dependent.				AGPAT2	NON DIABETIC	30.545	26.0367	4.50833	1.887	0.270369	1			Gene Name	Non-Diabetic	Abdominal Subcutaneous adipose tissue (ASAT)
7	AKT2	Left Primer	20	aggcgctgttgttatgctct						DIABETIC	28.658	26.0367	2.62133	0	1	3.69865			PIK3R1	1	0.0253946
		Right Primer	20	ggtctgataagatgcggtgg															IL7R	1	0.321104
									LEP	NON DIABETIC	32.915	26.0367	6.87833	1.6	0.329877	1			KRAS	1	29.5369
LIPE (lipase E, hormone sensitive type)					LIPE (Lipase E, Hormone Sensitive Type) is a Protein Coding gene. Diseases associated with LIPE include Lipodystrophy, Familial Partial, Type 6 and Familial Partial Lipodystrophy.					DIABETIC	31.315	26.0367	5.27833	0	1	3.03143			USP8	1	0.362822
8	LIPE	Left Primer	20	aggcctaaattgggatgctt															PPARA	1	0.721965
		Right Primer	20	gagtcttcgattctggctgg					LMNA	NON DIABETIC	33.829	26.0367	7.79233	1.324	0.399426	1			TAT	1	0.0209939
										DIABETIC	32.505	26.0367	6.46833	0	1	2.50359			AKT2	1	5.2691
AGPAT2 (1-acylglycerol-3-phosphate O-acyltransferase 2)					Mutations in this gene have been associated with congenital generalized lipodystrophy (CGL), or Berardinelli-Seip syndrome, a disease characterized by a near absence of adipose tissue and severe insulin resistance.														LIPE	1	0.265172
9	AGPAT2	Left Primer	18	cacctagcccttccctgc					FOS	NON DIABETIC	33.341	26.0367	7.30433	-3.415	10.6664	1			AGPAT2	1	0.0637396
		Right Primer	20	gggaagcccagaagaaagtt						DIABETIC	36.756	26.0367	10.7193	0	1	0.0937524			LEP	1	0.181132
																			LMNA	1	1.77905
LEP (leptin)					This gene encodes a protein that is secreted by white adipocytes into the circulation and plays a major role in the regulation of energy homeostasis.This protein also has several endocrine functions, and is involved in the regulation of immune and inflammatory responses, hematopoiesis, angiogenesis, reproduction, bone formation and wound healing. Mutations in this gene and its regulatory regions …				SAT1	NON DIABETIC	34.8044	26.0367	8.76778	0.911944	0.531468	1			FOS	1	0.0398423
10	LEP	Left Primer	19	gatcgggccgctataagag						DIABETIC	33.8925	26.0367	7.85583	0	1	1.88158			SAT1	1	0.556573
		Right Primer	20	gtccagaactaagccatccg															G6PD	1	0.251042
									G6PD	NON DIABETIC	28.09	26.0367	2.05333	-3.89	14.8254	1
LMNA (lamin A/C)					The nuclear lamina consists of a two-dimensional matrix of proteins located next to the inner nuclear membrane.Mutations in this gene lead to several diseases: Emery-Dreifuss muscular dystrophy, familial partial lipodystrophy, limb girdle muscular dystrophy, dilated cardiomyopathy, Charcot-Marie-Tooth disease, and Hutchinson-Gilford progeria syndrome.					DIABETIC	31.98	26.0367	5.94333	0	1	0.0674518
11	LMNA	Left Primer	20	catgccgggagttgtagttt
		Right Primer	20	ttcatacccgctctgtttcc					ACTB		26.0367	26.0367	0
FOS (Fos proto-oncogene, AP-1 transcription factor subunit)					This gene encode leucine zipper proteins that can dimerize with proteins of the JUN family, thereby forming the transcription factor complex AP-1. As such, the FOS proteins have been implicated as regulators of cell proliferation, differentiation, and transformation.
12	FOS	Left Primer	20	tctgagacaggaactgcgaa
		Right Primer	20	ctcatctactggagcgtccc					Abdominal Subcutaneous adipose tissue (ASAT)
								ASAT	Gene Name	Status	Average Cp Value	Housekeeping gene Cp value	C1	C2	POWER(2)	Fold Change
SAT1 (spermidine/spermine N1-acetyltransferase 1)					This gene is involved in the regulation of the intracellular concentration of polyamines and their transport out of cells. Defects in this gene are associated with keratosis follicularis spinulosa decalvans (KFSD).				PIK3R1	NON DIABETIC	29.1267	25.375	3.75167	-5.29933	39.3784	1
13	SAT1	Left Primer	18	gagaggtcccacctcacg						DIABETIC	34.426	25.375	9.051	0	1	0.0253946
		Right Primer	18	agctcaggggaacggaat
									IL7R	NON DIABETIC	27.0078	25.375	1.63278	-1.63889	3.11426	1
ACTB (Beta Actin) ( Housekeeping gene)					Actins are highly conserved proteins that are involved in cell motility, structure, integrity, and intercellular signaling					DIABETIC	28.6467	25.375	3.27167	0	1	0.321104			Gene Name	Non-Diabetic	Abdominal Subcutaneous adipose tissue (ASAT)	Abdominal Visceral adipose tissue (AVAT)
14	ACTB	Left Primer	18	ccaaccgcgagaagatga															PIK3R1	1	0.0253946	0.0360464
		Right Primer	20	ccagaggcgtacagggatag					KRAS	NON DIABETIC	36.2544	25.375	10.8794	4.88444	0.033856	1			IL7R	1	0.321104	0.610191
										DIABETIC	31.37	25.375	5.995	0	1	29.5369			KRAS	1	29.5369	5.29452
G6PD (glucose-6-phosphate dehydrogenase					This protein is a cytosolic enzyme encoded by a housekeeping X-linked gene whose main function is to produce NADPH, a key electron donor in the defense against oxidizing agents and in reductive biosynthetic reactions.														USP8	1	0.362822	3.42238
15	G6PD	Left Primer	21	aacagagtgagcccttcttca					USP8	NON DIABETIC	34.6033	25.375	9.22833	-1.46267	2.75617	1			PPARA	1	0.721965	4.66863
		Right Primer	20	ggaggctgcatcatcgtact						DIABETIC	36.066	25.375	10.691	0	1	0.362822			TAT	1	0.0209939	0.017494
																			AKT2	1	5.2691	17.976
									PPARA	NON DIABETIC	32.21	25.375	6.835	-0.47	1.38511	1			LIPE	1	0.265172	4.90074
										DIABETIC	32.68	25.375	7.305	0	1	0.721965			AGPAT2	1	0.0637396	3.69865
																			LEP	1	0.181132	3.03143
									TAT	NON DIABETIC	29.9644	25.375	4.58944	-5.57389	47.633	1			LMNA	1	1.77905	2.50359
										DIABETIC	35.5383	25.375	10.1633	0	1	0.0209939			FOS	1	0.0398423	0.0937524
																			SAT1	1	0.556573	1.88158
									AKT2	NON DIABETIC	31.7056	25.375	6.33056	2.39756	0.189786	1			G6PD	1	0.251042	0.0674518
										DIABETIC	29.308	25.375	3.933	0	1	5.2691
									LIPE	NON DIABETIC	33.81	25.375	8.435	-1.915	3.77114	1
										DIABETIC	35.725	25.375	10.35	0	1	0.265172
									AGPAT2	NON DIABETIC	31.1633	25.375	5.78833	-3.97167	15.6888	1
										DIABETIC	35.135	25.375	9.76	0	1	0.0637396
									LEP	NON DIABETIC	35.1111	25.375	9.73611	-2.46489	5.52084	1
										DIABETIC	37.576	25.375	12.201	0	1	0.181132
									LMNA	NON DIABETIC	33.6611	25.375	8.28611	0.831111	0.562096	1
										DIABETIC	32.83	25.375	7.455	0	1	1.77905
									FOS	NON DIABETIC	34.1144	25.375	8.73944	-4.64956	25.099	1
										DIABETIC	38.764	25.375	13.389	0	1	0.0398423
									SAT1	NON DIABETIC	33.1371	25.375	7.76214	-0.845357	1.79671	1
										DIABETIC	33.9825	25.375	8.6075	0	1	0.556573
									G6PD	NON DIABETIC	30.686	25.375	5.311	-1.994	3.9834	1
										DIABETIC	32.68	25.375	7.305	0	1	0.251042
									ACTB		25.375	25.375	0
