# Supplementary material for: The Transcriptomic Evidence on the Role of Abdominal Visceral vs. Subcutaneous Adipose Tissue in the Pathophysiology of Diabetes in Asian Indians Indicates the Involvement of Both
Source: Biomolecules. 2020 Aug 24;10(9):1230. doi: 10.3390/biom10091230 (PMC7563456; doi:10.3390/biom10091230)
Supplement: Supplementary file 1 [file biomolecules-10-01230-s001.zip › Supplementary sheet S2.xlsx]

## Sheet: DEGs_subcutaneous 
	Symbols	EG	logFC	AveExpr	t	P.Value	adj.P.Val	B
11715816_at	ZFP36L2	678	0.8585	6.11	3.614	0.000834	0.8839	-3.87
11754395_a_at	BRD4	23476	0.7853	7.808	3.392	0.001573	0.8839	-3.946
11719871_a_at	TMEM176B	28959	1.031	6.62	3.155	0.003046	0.8839	-4.027
11744163_at	AADAC	13	-1.501	5.99	-3.105	0.003485	0.8839	-4.044
11754605_a_at	TCF4	6925	0.6467	6.639	2.962	0.005127	0.8839	-4.091
11736730_a_at	RIMS2	9699	-0.6201	3.805	-2.95	0.005283	0.8839	-4.095
11739290_a_at	KMT2A	4297	0.5317	6.878	2.898	0.006061	0.8839	-4.112
11723223_at	CASQ2	845	-0.742	4.913	-2.79	0.008029	0.8839	-4.148
11717542_a_at	NFKB1	4790	0.4767	7.113	2.781	0.008231	0.8839	-4.151
11755646_a_at	SIGLEC1	6614	0.6894	6.226	2.78	0.008242	0.8839	-4.151
11716993_a_at	CSF1R	1436	0.6159	7.093	2.754	0.008806	0.8839	-4.159
11748543_a_at	TXNIP	10628	0.7577	9.424	2.745	0.009011	0.8839	-4.162
11757957_s_at	SOX6	55553	-0.7207	5.34	-2.722	0.009566	0.8839	-4.17
11758683_s_at	JADE2	23338	0.5459	6.46	2.689	0.010408	0.8839	-4.18
11743451_s_at	ELOVL6	79071	-1.269	5.203	-2.661	0.011169	0.8839	-4.189
11758009_s_at	AMPD3	272	0.6429	4.223	2.659	0.011207	0.8839	-4.19
11725174_a_at	ADAP2	55803	0.5986	5.771	2.657	0.01126	0.8839	-4.19
11762099_x_at	IGHA1	3493	0.8187	6.954	2.657	0.011273	0.8839	-4.19
11731818_a_at	CD40	958	0.8219	6.265	2.645	0.011628	0.8839	-4.194
11744332_a_at	NUMA1	4926	0.4759	7.325	2.633	0.011966	0.8839	-4.198
11757383_a_at	CTSH	1512	0.7712	8.129	2.616	0.012484	0.8839	-4.203
11722871_a_at	DYNC2H1	79659	-0.5544	5.722	-2.615	0.012506	0.8839	-4.204
11721168_a_at	EPB41L1	2036	0.5763	4.337	2.611	0.012633	0.8839	-4.205
11754224_x_at	RASA4	10156	0.7837	6.46	2.597	0.013101	0.8839	-4.209
11719630_a_at	BRD2	6046	0.6209	7.62	2.59	0.013333	0.8839	-4.212
11741009_a_at	FGF12	2257	-0.561	4.17	-2.586	0.013443	0.8839	-4.213
11755605_s_at	MALAT1	378938	0.7807	10.082	2.568	0.014081	0.8839	-4.219
11757369_s_at	MAN2B1	4125	0.7114	6.684	2.567	0.014112	0.8839	-4.219
11757926_s_at	SLC9A9	285195	0.4326	7.094	2.554	0.014571	0.8839	-4.223
11717356_at	RTF1	23168	0.5755	6.794	2.55	0.014724	0.8839	-4.224
11749158_a_at	PPP2R1A	5518	0.7298	6.909	2.547	0.01481	0.8839	-4.225
11729581_x_at	PPDPF	79144	0.6571	7.604	2.541	0.015046	0.8839	-4.227
11732699_a_at	PKIB	5570	-0.4455	2.832	-2.537	0.015176	0.8839	-4.228
11756587_a_at	PTGDS	5730	1.275	8.905	2.536	0.015223	0.8839	-4.228
11744298_at	RCN3	57333	0.5136	5.549	2.531	0.015411	0.8839	-4.23
11756547_a_at	CLU	1191	0.5753	10.864	2.524	0.015691	0.8839	-4.232
11723346_at	LYL1	4066	0.5376	6.559	2.523	0.015705	0.8839	-4.232
11732485_a_at	BTNL8	79908	-0.7057	3.827	-2.523	0.015715	0.8839	-4.233
11747146_s_at	TMBIM6	7009	0.6857	8.11	2.512	0.016146	0.8839	-4.236
11758417_s_at	HLA-DPA1	3113	0.6915	9.766	2.499	0.016667	0.8839	-4.24
11731466_a_at	CTSC	1075	0.6915	7.556	2.461	0.018277	0.8839	-4.252
11722088_s_at	NR1D2	9975	0.8406	6.274	2.459	0.018373	0.8839	-4.252
11744203_a_at	PRPF6	24148	0.6998	5.48	2.453	0.018609	0.8839	-4.254
11746600_a_at	MCOLN3	55283	-0.7509	4.484	-2.449	0.018805	0.8839	-4.255
11716416_at	C1QA	712	0.6268	8.117	2.447	0.01887	0.8839	-4.256
11727537_at	CPA3	1359	0.7629	7.238	2.436	0.019383	0.8839	-4.259
11731148_at	TLR7	51284	0.5826	3.671	2.434	0.019477	0.8839	-4.26
11746067_a_at	CAAP1	79886	-0.4934	5.487	-2.43	0.019699	0.8839	-4.261
11752617_a_at	MED24	9862	0.5108	4.35	2.427	0.019839	0.8839	-4.262
11725912_a_at	ERBB4	2066	-0.7529	4.843	-2.422	0.020044	0.8839	-4.263
11731873_a_at	CD209	30835	0.7403	6.558	2.422	0.020063	0.8839	-4.264
11750714_a_at	CHD3	1107	0.5236	4.555	2.422	0.020064	0.8839	-4.264
11719770_a_at	EXOC7	23265	0.714	6.595	2.42	0.020169	0.8839	-4.264
11747277_a_at	NAP1L4	4676	0.8484	6.173	2.418	0.020233	0.8839	-4.265
11723712_x_at	MLXIP	22877	0.5486	6.839	2.416	0.020333	0.8839	-4.265
11729541_a_at	CAMKK2	10645	0.8016	5.542	2.415	0.020414	0.8839	-4.266
11761467_x_at	IGHG3	3502	1.249	8.071	2.411	0.020601	0.8839	-4.267
11739401_a_at	CD74	972	1.092	5.973	2.406	0.020826	0.8839	-4.268
11724304_a_at	TEF	7008	0.6157	7.515	2.402	0.021014	0.8839	-4.269
11718615_a_at	RABEP1	9135	0.6984	5.129	2.4	0.021159	0.8839	-4.27
11725115_a_at	NCOR1	9611	0.5666	7.693	2.381	0.022126	0.8839	-4.276
11748916_x_at	PDE4DIP	9659	0.4855	3.569	2.369	0.022738	0.8839	-4.279
11722595_a_at	AKAP13	11214	0.6274	6.978	2.366	0.022887	0.8839	-4.28
11746127_a_at	CLPTM1	1209	0.6012	5.442	2.364	0.023	0.8839	-4.281
11759005_a_at	SPX	80763	-1.612	6.271	-2.362	0.023151	0.8839	-4.282
11728110_at	GRIP1	23426	-0.601	4.018	-2.361	0.023182	0.8839	-4.282
11752946_a_at	MAPRE2	10982	0.6147	3.837	2.354	0.02356	0.8839	-4.284
11727035_at	USP11	8237	0.6655	6.309	2.353	0.023611	0.8839	-4.284
11764157_s_at	TDRP	157695	-0.4574	4.463	-2.348	0.023884	0.8839	-4.286
11725249_at	LY75	4065	0.8545	4.722	2.343	0.024169	0.8839	-4.287
11717980_x_at	C7	730	1.007	8.53	2.34	0.024379	0.8839	-4.288
11749257_a_at	HERPUD1	9709	0.3776	7.544	2.331	0.024881	0.8839	-4.291
11746287_x_at	LGMN	5641	0.8499	8.56	2.331	0.024891	0.8839	-4.291
11751457_a_at	MAT2A	4144	0.6657	4.929	2.328	0.025039	0.8839	-4.292
11721460_s_at	TAPBPL	55080	0.5624	6.224	2.321	0.025441	0.8839	-4.294
11734744_a_at	SON	6651	0.6794	6.112	2.321	0.025475	0.8839	-4.294
11722628_at	WASHC4	23325	0.517	6.026	2.32	0.025537	0.8839	-4.294
11758369_x_at	HLA-DPB1	3115	1.176	7.464	2.313	0.025969	0.8839	-4.296
11745950_a_at	PARP1	142	0.635	6.423	2.303	0.026572	0.8839	-4.299
11720093_at	CPSF1	29894	0.4313	6.025	2.302	0.026627	0.8839	-4.299
11754127_a_at	BRMS1	25855	0.4883	5.376	2.295	0.027073	0.8839	-4.302
11737003_a_at	PDE3A	5139	-0.5354	3.147	-2.29	0.027339	0.8839	-4.303
11732056_a_at	SNRNP35	11066	0.505	5.826	2.289	0.027435	0.8839	-4.303
11746523_x_at	FOXO3	2309	0.5346	6.316	2.285	0.027698	0.8839	-4.304
11753592_x_at	EEF1G	1937	0.5594	10.66	2.284	0.027733	0.8839	-4.305
11744024_a_at	MARS	4141	0.5399	5.581	2.283	0.027821	0.8839	-4.305
11745989_a_at	HLA-DMA	3108	0.6958	7.814	2.279	0.028085	0.8839	-4.306
11737774_a_at	RNF182	221687	-0.4107	3.583	-2.278	0.028131	0.8839	-4.306
11744120_a_at	RPL8	6132	0.4557	10.919	2.278	0.028158	0.8839	-4.307
11747301_a_at	SP100	6672	0.6158	6.427	2.278	0.028165	0.8839	-4.307
11726939_at	MAGEL2	54551	-0.455	3.981	-2.269	0.028732	0.8839	-4.309
11720363_at	PHIP	55023	0.5104	6.999	2.265	0.028982	0.8839	-4.31
11742537_a_at	BAX	581	0.8175	6.101	2.265	0.028996	0.8839	-4.31
11738779_a_at	EPGN	255324	-0.5407	2.77	-2.263	0.029164	0.8839	-4.311
11734336_x_at	SIGIRR	59307	0.545	7.033	2.259	0.029417	0.8839	-4.312
11754982_x_at	EWSR1	2130	0.4408	7.558	2.257	0.029563	0.8839	-4.313
11747448_x_at	BTN3A2	11118	0.8155	6.242	2.254	0.029752	0.8839	-4.314
11737802_a_at	MAD1L1	8379	0.5256	4.836	2.253	0.029797	0.8839	-4.314
11721615_a_at	THEMIS2	9473	0.7037	7.274	2.247	0.030234	0.8839	-4.316
11717820_a_at	SLC4A4	8671	-0.7368	6.167	-2.245	0.030381	0.8839	-4.316
11735494_a_at	SIN3A	25942	0.4303	3.477	2.243	0.030473	0.8839	-4.317
11739242_x_at	NEMF	9147	0.4615	6.936	2.239	0.030807	0.8839	-4.318
11761608_at	PGM5	5239	-0.6006	3.928	-2.236	0.030976	0.8839	-4.319
11716385_at	TGFB1	7040	0.577	5.135	2.235	0.031069	0.8839	-4.319
11716920_at	PLVAP	83483	0.6715	5.184	2.234	0.031156	0.8839	-4.319
11751342_a_at	NDRG1	10397	0.6917	5.707	2.232	0.031288	0.8839	-4.32
11759642_x_at	HLA-DRB1	3123	0.6141	9.375	2.231	0.031365	0.8839	-4.32
11727226_at	NAALAD2	10003	-0.5947	4.582	-2.225	0.031795	0.8839	-4.322
11739539_a_at	PIK3R1	5295	0.8727	7.22	2.22	0.032165	0.8839	-4.323
11748619_a_at	SUCLA2	8803	-0.6232	7.849	-2.211	0.032835	0.8839	-4.326
11754472_a_at	CALB1	793	-0.4879	3.256	-2.209	0.032957	0.8839	-4.327
11731531_x_at	DOK1	1796	0.3879	6.229	2.209	0.032994	0.8839	-4.327
11750408_a_at	ADGRE5	976	0.5911	5.975	2.206	0.033156	0.8839	-4.327
11756479_x_at	RNASET2	8635	0.6379	7.715	2.201	0.033557	0.8839	-4.329
11717912_s_at	CXCL14	9547	0.7372	10.361	2.198	0.033766	0.8839	-4.33
11763766_x_at	STYXL1	51657	-0.4895	3.784	-2.198	0.033781	0.8839	-4.33
11752689_a_at	OS9	10956	0.5252	4.885	2.189	0.034492	0.8839	-4.332
11753404_x_at	HLA-E	3133	0.9821	8.197	2.189	0.034525	0.8839	-4.332
11723156_a_at	LSP1	4046	0.7065	7.602	2.188	0.034534	0.8839	-4.332
11716034_a_at	BST2	684	0.9658	8.236	2.184	0.034908	0.8839	-4.334
11718744_a_at	CXCL12	6387	0.9737	7.359	2.183	0.03495	0.8839	-4.334
11715536_a_at	IDH2	3418	0.4726	6.332	2.182	0.035011	0.8839	-4.334
11723871_a_at	DOCK2	1794	0.7731	5.371	2.181	0.035085	0.8839	-4.335
11745726_x_at	GRN	2896	0.6547	7.106	2.181	0.035126	0.8839	-4.335
11757839_s_at	NECAP2	55707	0.5592	6.145	2.179	0.035275	0.8839	-4.335
11742959_a_at	SMARCA4	6597	0.5585	5.772	2.174	0.035714	0.8839	-4.337
11754054_x_at	RPL3	6122	0.439	10.968	2.171	0.035905	0.8839	-4.337
11722057_a_at	SNRNP40	9410	0.4868	5.853	2.171	0.035914	0.8839	-4.337
11736799_a_at	PDE10A	10846	-0.3932	3.488	-2.167	0.036214	0.8839	-4.339
11743522_a_at	KDM5A	5927	0.4846	6.405	2.16	0.036856	0.8839	-4.341
11741899_s_at	FCGR2B	2213	0.7959	7.171	2.158	0.03698	0.8839	-4.341
11743043_a_at	FBLN5	10516	0.5012	7.91	2.153	0.037419	0.8839	-4.343
11716217_a_at	PRKAB1	5564	0.4137	4.255	2.153	0.037442	0.8839	-4.343
11748280_a_at	SERPINB1	1992	0.4337	7.553	2.15	0.037673	0.8839	-4.344
11724717_a_at	DMAP1	55929	0.454	6.528	2.147	0.037927	0.8839	-4.344
11738739_at	OR6C4	341418	-0.3488	3.052	-2.144	0.038122	0.8839	-4.345
11729203_a_at	PLXND1	23129	0.7065	6.207	2.138	0.038684	0.8839	-4.347
11716388_a_at	BAZ1B	9031	0.4551	6.489	2.135	0.038968	0.8839	-4.348
11756988_x_at	TWF2	11344	0.4616	7.466	2.134	0.039012	0.8839	-4.348
11736951_a_at	RORB	6096	-0.4211	3.69	-2.133	0.039066	0.8839	-4.348
11748713_a_at	ASPM	259266	-0.5945	3.782	-2.133	0.039146	0.8839	-4.348
11746466_a_at	PRMT2	3275	0.5695	5.84	2.132	0.03921	0.8839	-4.349
11728122_a_at	ADGRG2	10149	0.5596	4.613	2.125	0.039851	0.8839	-4.351
11733869_a_at	HLA-DOA	3111	0.7328	6.166	2.125	0.039852	0.8839	-4.351
11759024_at	PPP2R5E	5529	-0.4018	7	-2.124	0.039873	0.8839	-4.351
11755992_x_at	ICAM2	3384	0.5641	6.991	2.118	0.04041	0.8839	-4.352
11741204_a_at	PTPDC1	138639	-0.4213	3.728	-2.117	0.040499	0.8839	-4.353
11716795_s_at	IFI16	3428	0.7219	6.879	2.117	0.040514	0.8839	-4.353
11717835_a_at	GLG1	2734	0.4704	8.125	2.116	0.040615	0.8839	-4.353
11753373_a_at	EIF3L	51386	0.5065	8.816	2.116	0.040659	0.8839	-4.353
11743981_a_at	FOLR2	2350	0.6635	7.197	2.115	0.040668	0.8839	-4.353
11715980_at	AIP	9049	0.5444	6.947	2.11	0.041149	0.8839	-4.355
11755851_a_at	UBR4	23352	0.3595	6.388	2.11	0.041201	0.8839	-4.355
11755296_a_at	PSAP	5660	0.8108	9.436	2.109	0.041255	0.8839	-4.355
11726335_a_at	CRLS1	54675	-0.5396	8.336	-2.107	0.041446	0.8839	-4.356
11741239_x_at	COPE	11316	0.5696	7.001	2.107	0.041471	0.8839	-4.356
11752986_a_at	SLC6A14	11254	-0.3688	3.427	-2.107	0.041475	0.8839	-4.356
11743968_a_at	CYBA	1535	0.6485	9.462	2.106	0.041479	0.8839	-4.356
11755932_a_at	HCLS1	3059	0.8851	6.317	2.103	0.041784	0.8839	-4.357
11752942_s_at	DBP	1628	0.4589	5.828	2.101	0.041948	0.8839	-4.357
11761881_at	ZNF33A	7581	-0.6576	4.145	-2.101	0.042002	0.8839	-4.357
11727482_a_at	TPR	7175	0.4408	6.988	2.1	0.042094	0.8839	-4.358
11744359_s_at	MBD3	53615	0.476	7.237	2.1	0.042102	0.8839	-4.358
11716512_a_at	SRRM2	23524	0.8143	7.227	2.098	0.042237	0.8839	-4.358
11754587_a_at	FYN	2534	0.508	7.414	2.097	0.04234	0.8839	-4.358
11749875_a_at	LAMP1	3916	1.034	7.182	2.095	0.042554	0.8839	-4.359
11754932_x_at	XRCC6	2547	0.3904	8.973	2.094	0.042649	0.8839	-4.359
11742836_a_at	UBXN4	23190	0.6526	7.439	2.093	0.042758	0.8839	-4.36
11762282_x_at	HLA-A	3105	0.6085	9.22	2.091	0.042886	0.8839	-4.36
11743481_at	RB1CC1	9821	-0.3943	6.605	-2.091	0.042907	0.8839	-4.36
11739277_at	SDC3	9672	0.5139	5.655	2.091	0.042931	0.8839	-4.36
11723180_a_at	ITSN2	50618	0.6956	5.727	2.088	0.043196	0.8839	-4.361
11731899_s_at	PPAT	5471	-0.3784	4.582	-2.086	0.043441	0.8839	-4.362
11740061_a_at	CSK	1445	0.5386	5.79	2.084	0.043601	0.8839	-4.362
11752612_at	TSPAN15	23555	0.5429	7.614	2.083	0.043654	0.8839	-4.362
11718386_at	ZHX2	22882	0.5348	6.419	2.083	0.043666	0.8839	-4.362
11757321_a_at	TAPBP	6892	0.4916	8.533	2.082	0.043749	0.8839	-4.362
11719469_x_at	PRPF31	26121	0.3993	5.916	2.079	0.044096	0.8839	-4.363
11729638_a_at	RETREG3	162427	0.4559	7.651	2.077	0.044239	0.8839	-4.364
11733010_a_at	VCP	7415	0.6407	7.124	2.075	0.044462	0.8839	-4.365
11730777_a_at	CEP68	23177	0.4797	4.652	2.075	0.044463	0.8839	-4.365
11749804_a_at	CELF6	60677	-0.3876	3.588	-2.073	0.044643	0.8839	-4.365
11743617_at	ITGA2	3673	-0.4907	4.236	-2.073	0.044699	0.8839	-4.365
11756886_a_at	TSC2	7249	0.3806	6.033	2.07	0.044945	0.8839	-4.366
11724913_s_at	ILK	3611	0.447	7.295	2.069	0.04506	0.8839	-4.366
11738768_at	OR4F6	390648	-0.4349	3.27	-2.069	0.045095	0.8839	-4.366
11756071_x_at	ACTB	60	0.5733	11.001	2.065	0.045464	0.8839	-4.367
200005_PM_at	EIF3D	8664	0.4399	8.968	2.065	0.04549	0.8839	-4.367
11715922_x_at	SEPTIN9	10801	0.5588	7.831	2.064	0.045568	0.8839	-4.368
11755436_x_at	ARID1A	8289	0.4074	3.414	2.06	0.045942	0.8839	-4.369
11739119_s_at	CNPY3	10695	0.7129	5.308	2.06	0.045977	0.8839	-4.369
11735990_x_at	JCHAIN	3512	0.7247	7.057	2.058	0.046137	0.8839	-4.369
11756030_a_at	PQBP1	10084	0.4335	6.198	2.058	0.046161	0.8839	-4.369
11730428_a_at	AP1B1	162	0.3985	7.855	2.057	0.04625	0.8839	-4.37
11718213_a_at	SLC27A2	11001	-0.8072	4.143	-2.055	0.046413	0.8839	-4.37
11753356_x_at	TUBB	203068	0.5231	8.948	2.054	0.046549	0.8839	-4.37
11719332_at	ARHGAP15	55843	0.6296	5.949	2.052	0.04675	0.8839	-4.371
11749718_x_at	PLXNB2	23654	0.4457	6.593	2.047	0.04724	0.8839	-4.372
11736422_s_at	POSTN	10631	-0.9574	8.768	-2.047	0.047303	0.8839	-4.372
11754440_s_at	GAS6	2621	0.7488	6.644	2.045	0.047471	0.8839	-4.373
11727666_at	TWIST1	7291	-0.7512	7.47	-2.043	0.047632	0.8839	-4.373
11749374_a_at	MSN	4478	0.602	5.192	2.036	0.048414	0.8839	-4.375
11725749_a_at	GAL	51083	0.7495	3.546	2.036	0.048443	0.8839	-4.375
11716435_a_at	RAPGEF1	2889	0.4831	6.188	2.031	0.048918	0.8839	-4.377
11749482_x_at	LTBP3	4054	0.6864	6.247	2.027	0.049344	0.8839	-4.378
11716135_a_at	MVP	9961	0.6342	6.818	2.025	0.049582	0.8839	-4.378
11745302_a_at	STARD3	10948	0.5794	5.271	2.024	0.049674	0.8839	-4.379
11743410_a_at	RBM25	58517	0.5421	6.001	2.023	0.049747	0.8839	-4.379
11758468_s_at	TSHZ2	128553	0.5776	6.594	2.022	0.049908	0.8839	-4.379
11756411_a_at	STAB1	23166	0.4731	8.403	2.022	0.049951	0.8839	-4.379
11727929_a_at	FOXO1	2308	0.6436	6.634	2.019	0.050183	0.8839	-4.38
11715531_at	PRPF8	10594	0.3454	8.664	2.019	0.050251	0.8839	-4.38
11729657_a_at	SP110	3431	0.5221	6.392	2.018	0.050279	0.8839	-4.38
11739066_s_at	MAZ	4150	0.4744	5.898	2.018	0.050294	0.8839	-4.38
11743954_a_at	EHBP1L1	254102	0.4622	5.718	2.017	0.050446	0.8839	-4.38
11755355_s_at	RCSD1	92241	0.5217	5.896	2.016	0.050576	0.8839	-4.381
11716814_s_at	GATM	2628	0.6067	6.247	2.015	0.05066	0.8839	-4.381
11720600_a_at	CAPZB	832	0.3725	7.323	2.012	0.050994	0.8839	-4.382
11744195_at	FAT3	120114	-0.6905	4.345	-2.009	0.051344	0.8839	-4.383
11722373_a_at	GGA2	23062	0.5491	4.959	2.007	0.051502	0.8839	-4.383
11719054_at	CEP350	9857	0.38	4.276	2.005	0.051787	0.8839	-4.384
11738937_x_at	SSX3	10214	-0.3897	3.547	-2.003	0.052037	0.8839	-4.384
11763834_a_at	PPP1R1C	151242	-0.7461	3.413	-1.997	0.052676	0.8839	-4.386
11749871_a_at	GBGT1	26301	0.3932	4.364	1.996	0.05282	0.8839	-4.386
11734377_at	POU4F2	5458	-0.4813	3.541	-1.994	0.053052	0.8839	-4.387
11754586_x_at	WDR82	80335	0.52	7.269	1.993	0.053081	0.8839	-4.387
11716130_a_at	FSTL3	10272	0.6345	3.585	1.992	0.053255	0.8839	-4.387
11753491_s_at	ERP29	10961	0.7009	6.406	1.992	0.053273	0.8839	-4.387
11755001_a_at	ARHGAP32	9743	-0.6071	5.135	-1.991	0.053306	0.8839	-4.387
11715403_a_at	COL6A1	1291	0.566	6.222	1.989	0.053565	0.8839	-4.388
11720488_a_at	HSPB6	126393	0.4975	5.824	1.987	0.053765	0.8839	-4.389
11715135_s_at	SNAPC5	10302	-0.3611	3.846	-1.987	0.053836	0.8839	-4.389
11717644_a_at	GPR107	57720	0.371	6.247	1.986	0.053867	0.8839	-4.389
11747365_a_at	QARS	5859	0.5847	6.136	1.985	0.053985	0.8839	-4.389
11725971_a_at	HNRNPF	3185	0.7439	6.12	1.98	0.054626	0.8839	-4.391
11729157_a_at	MFAP4	4239	0.5555	8.088	1.979	0.054764	0.8839	-4.391
11738143_x_at	SSX2IP	117178	-0.4132	4.411	-1.976	0.055113	0.8839	-4.392
11742520_at	OR4A15	81328	-0.3383	3.68	-1.973	0.055382	0.8839	-4.392
11740145_a_at	CEP164	22897	0.4165	5.601	1.973	0.055459	0.8839	-4.392
11748120_a_at	LCP2	3937	0.7213	6.024	1.969	0.055886	0.8839	-4.393
11724559_at	GNA15	2769	0.5643	5.342	1.969	0.055895	0.8839	-4.393
11758376_s_at	CFAP69	79846	-0.4305	4.996	-1.966	0.056256	0.8839	-4.394
11733024_x_at	BTG1	694	0.4414	9.182	1.966	0.056273	0.8839	-4.394
11736752_x_at	HTR2A	3356	-0.847	4.764	-1.966	0.056275	0.8839	-4.394
11715874_s_at	ATP5PD	10476	-0.339	9.682	-1.966	0.056314	0.8839	-4.394
11717889_s_at	GNAI2	2771	0.763	8.231	1.965	0.056438	0.8839	-4.395
11740507_a_at	ARHGAP26	23092	0.5322	4.076	1.964	0.05651	0.8839	-4.395
11748082_x_at	FLOT1	10211	0.5517	7.21	1.964	0.056544	0.8839	-4.395
11719726_a_at	POLD4	57804	0.5035	8.027	1.962	0.056795	0.8839	-4.395
11717544_a_at	POLR2A	5430	0.3676	6.756	1.961	0.056854	0.8839	-4.396
11742080_a_at	SMARCD2	6603	0.4818	5.278	1.961	0.056893	0.8839	-4.396
11744723_a_at	APH1A	51107	0.5089	5.113	1.959	0.057138	0.8839	-4.396
11738832_x_at	RIPPLY3	53820	-0.4103	2.932	-1.956	0.05744	0.8839	-4.397
11732519_at	CH25H	9023	0.7969	4.774	1.955	0.057588	0.8839	-4.397
11751415_a_at	TSC22D3	1831	0.4999	8.321	1.955	0.057646	0.8839	-4.397
11735137_a_at	WIPI2	26100	0.6579	6.68	1.953	0.057887	0.8839	-4.398
11720554_a_at	ARHGEF18	23370	0.4792	6.932	1.952	0.058004	0.8839	-4.398
11715807_a_at	STARD10	10809	0.4351	5.146	1.951	0.058025	0.8839	-4.398
11738835_x_at	NDRG2	57447	0.5108	8.386	1.95	0.05823	0.8839	-4.399
11728377_x_at	NMU	10874	-0.3686	2.794	-1.949	0.058338	0.8839	-4.399
11719086_a_at	SMARCC2	6601	0.4703	7.115	1.949	0.05839	0.8839	-4.399
11759575_at	UQCRH	7388	-0.512	6.786	-1.948	0.058489	0.8839	-4.399
11716063_at	TNC	3371	0.7457	4.632	1.946	0.058642	0.8839	-4.399
11755058_a_at	BAZ1A	11177	0.544	6.432	1.946	0.058731	0.8839	-4.4
11725514_a_at	SMAD7	4092	0.5083	5.869	1.945	0.058873	0.8839	-4.4
11719308_a_at	RASSF4	83937	0.5937	5.323	1.944	0.058906	0.8839	-4.4
11718810_at	PRKCH	5583	0.6082	5.357	1.943	0.059052	0.8839	-4.4
11724799_x_at	HLA-DQA1	3117	1.041	7.898	1.943	0.059108	0.8839	-4.4
11725200_a_at	PTH1R	5745	0.4128	5.683	1.94	0.059495	0.8839	-4.401
11750889_x_at	NOP53	29997	0.3939	9.702	1.939	0.059576	0.8839	-4.401
11723222_s_at	MYOT	9499	-0.3797	3.564	-1.937	0.059821	0.8839	-4.402
11743467_at	DKC1	1736	0.4242	5.477	1.936	0.059909	0.8839	-4.402
11750911_x_at	TAF15	8148	0.6937	6.841	1.933	0.060376	0.8839	-4.403
11746866_a_at	APP	351	0.795	6.427	1.932	0.060437	0.8839	-4.403
11739054_a_at	PTPN6	5777	0.7019	6.212	1.93	0.060733	0.8839	-4.404
11764003_s_at	ARMC9	80210	-0.3927	4.841	-1.926	0.061206	0.8839	-4.405
11754202_a_at	CAPG	822	0.7053	7.969	1.924	0.061445	0.8839	-4.405
11761656_at	FANCD2	2177	-0.4607	3.495	-1.924	0.061534	0.8839	-4.405
11753802_a_at	SRSF5	6430	0.5344	7.07	1.922	0.061702	0.8839	-4.406
11762631_a_at	ZFC3H1	196441	-0.5048	3.499	-1.921	0.061815	0.8839	-4.406
11717823_s_at	TNFAIP2	7127	0.441	7.672	1.92	0.061997	0.8839	-4.406
11731841_a_at	B4GALT6	9331	-0.7005	6.146	-1.919	0.062132	0.8839	-4.407
11740354_a_at	EFTUD2	9343	0.4752	6.495	1.918	0.062321	0.8839	-4.407
11744605_a_at	THOC2	57187	0.4674	6.799	1.917	0.062345	0.8839	-4.407
11757180_a_at	CSNK1G2	1455	0.5173	6.156	1.917	0.062359	0.8839	-4.407
11716172_at	SYVN1	84447	0.3929	7.71	1.917	0.062396	0.8839	-4.407
11755122_a_at	PALLD	23022	0.5924	6.716	1.912	0.063072	0.8839	-4.409
11749349_a_at	POLR2C	5432	0.6217	5.646	1.911	0.06314	0.8839	-4.409
11720527_at	LTBP2	4053	0.4368	6.253	1.911	0.063216	0.8839	-4.409
11735689_a_at	DDX41	51428	0.4986	6.414	1.91	0.063339	0.8839	-4.409
11744864_at	MALRD1	340895	-0.3599	4.122	-1.91	0.063352	0.8839	-4.409
11734327_a_at	CHRM5	1133	-0.3363	3.534	-1.909	0.063415	0.8839	-4.409
11717060_a_at	DECR1	1666	-0.4085	8.976	-1.909	0.063469	0.8839	-4.409
11721024_a_at	IL11RA	3590	0.3422	6.874	1.908	0.063522	0.8839	-4.409
11763606_a_at	VAV1	7409	0.577	5.081	1.908	0.063573	0.8839	-4.41
11753291_a_at	CD44	960	0.5793	6.049	1.906	0.06385	0.8839	-4.41
11719367_a_at	PLEKHO2	80301	0.4348	7.84	1.904	0.064067	0.8839	-4.411
11753645_a_at	CFL1	1072	0.6116	7.439	1.903	0.064185	0.8839	-4.411
11744180_a_at	TCIRG1	10312	0.5976	7.803	1.902	0.06432	0.8839	-4.411
11757395_s_at	MCM3AP	8888	0.3494	6.807	1.902	0.064436	0.8839	-4.411
11721476_a_at	AP1S1	1174	0.4818	4.704	1.9	0.064618	0.8839	-4.412
11749392_a_at	ATP5F1C	509	-0.3523	8.553	-1.898	0.064886	0.8839	-4.412
11740992_x_at	DBNL	28988	0.4	5.699	1.896	0.065134	0.8839	-4.413
11748149_a_at	FNBP1	23048	0.4956	5.501	1.893	0.065575	0.8839	-4.413
11718644_x_at	OSBPL8	114882	0.5112	5.145	1.893	0.065616	0.8839	-4.414
11730867_at	MEP1A	4224	-0.3493	3.127	-1.889	0.066161	0.8839	-4.415
11741520_x_at	CD14	929	0.6976	7.555	1.889	0.066198	0.8839	-4.415
11718967_at	DDX6	1656	0.4358	8.537	1.888	0.066229	0.8839	-4.415
11715719_x_at	CDC37	11140	0.4132	7.359	1.888	0.06623	0.8839	-4.415
11724216_a_at	GPATCH2	55105	0.4358	5.205	1.887	0.066389	0.8839	-4.415
11738692_at	OR5H6	79295	-0.4312	3.171	-1.886	0.066575	0.8839	-4.415
11726665_a_at	TLE3	7090	0.5428	4.529	1.884	0.066815	0.8839	-4.416
11732052_at	ZSCAN2	54993	-0.325	4.332	-1.884	0.066818	0.8839	-4.416
11719927_a_at	PSMD13	5719	0.3462	6.626	1.884	0.066822	0.8839	-4.416
11721808_x_at	IST1	9798	0.519	5.933	1.884	0.066859	0.8839	-4.416
11764065_at	PENK	5179	-0.4479	3.187	-1.883	0.066975	0.8839	-4.416
11736405_a_at	DNMT1	1786	0.5473	5.134	1.882	0.067101	0.8839	-4.416
11739076_x_at	NFE2L1	4779	0.5747	5.222	1.882	0.067173	0.8839	-4.416
11715735_a_at	TMEM123	114908	0.5836	5.208	1.88	0.067461	0.8839	-4.417
11756829_x_at	HEXA	3073	0.4789	8.191	1.879	0.067586	0.8839	-4.417
11728923_at	ONECUT2	9480	-0.6478	3.647	-1.877	0.067833	0.8839	-4.418
11717751_a_at	HUWE1	10075	0.3015	7.105	1.877	0.067835	0.8839	-4.418
11751669_a_at	ADH6	130	-0.3672	3.82	-1.875	0.068152	0.8839	-4.418
11716691_a_at	NPEPPS	9520	-0.3365	6.867	-1.874	0.068237	0.8839	-4.418
11733546_s_at	HCN1	348980	-0.4992	3.063	-1.874	0.068263	0.8839	-4.418
11730386_at	GREM2	64388	-0.4507	3.701	-1.872	0.068519	0.8839	-4.419
11721334_a_at	PLOD2	5352	-0.729	8.843	-1.871	0.068664	0.8839	-4.419
11715503_a_at	LASP1	3927	0.482	6.795	1.871	0.068703	0.8839	-4.419
11733370_a_at	PSME1	5720	0.4069	8.312	1.87	0.068747	0.8839	-4.419
11761239_at	ZDHHC20	253832	-0.6014	3.645	-1.87	0.068777	0.8839	-4.419
11718699_at	C6orf89	221477	0.3301	7.01	1.869	0.068905	0.8839	-4.42
11758790_a_at	STMN2	11075	-0.7731	3.944	-1.869	0.068957	0.8839	-4.42
11742571_at	OR10T2	128360	-0.4424	4.084	-1.869	0.068977	0.8839	-4.42
11747842_a_at	MXRA8	54587	0.8092	5.891	1.868	0.069091	0.8839	-4.42
11746880_x_at	FLNA	2316	0.4653	7.651	1.864	0.069628	0.8839	-4.421
11723777_a_at	BRD3	8019	0.4751	6.875	1.864	0.069683	0.8839	-4.421
11716194_a_at	SETD2	29072	0.5621	4.373	1.863	0.069753	0.8839	-4.421
11719050_a_at	BTN2A1	11120	0.3795	6.102	1.863	0.069786	0.8839	-4.421
11749912_x_at	IGFBP3	3486	0.5743	6.986	1.862	0.069889	0.8839	-4.421
11762662_at	SLC15A1	6564	-0.3695	2.807	-1.862	0.069902	0.8839	-4.421
11753722_x_at	PFN1	5216	0.6027	8.29	1.862	0.069914	0.8839	-4.421
11717127_a_at	ANPEP	290	0.6428	6.669	1.862	0.06997	0.8839	-4.422
11755409_a_at	EP400	57634	0.317	4.136	1.862	0.070007	0.8839	-4.422
11726630_a_at	HTRA2	27429	0.4372	6.469	1.86	0.070283	0.8839	-4.422
11722262_at	EDEM1	9695	0.3622	6.962	1.859	0.07033	0.8839	-4.422
11733498_at	LPAR4	2846	-0.3708	4.387	-1.858	0.070551	0.8839	-4.423
11762147_at	HMGA2	8091	-0.3376	3.789	-1.858	0.070561	0.8839	-4.423
11720062_s_at	IER3	8870	0.746	7.212	1.857	0.070704	0.8839	-4.423
11719675_a_at	VCAM1	7412	0.7498	5.736	1.855	0.070923	0.8839	-4.423
11715453_a_at	COL4A2	1284	0.7106	7.05	1.855	0.071015	0.8839	-4.423
11723219_s_at	IAPP	3375	-0.3436	2.975	-1.853	0.071205	0.8839	-4.424
11743706_a_at	MGA	23269	0.3858	4.612	1.853	0.071311	0.8839	-4.424
11758249_s_at	FDPS	2224	0.483	6.526	1.852	0.071453	0.8839	-4.424
11750029_a_at	EIF4H	7458	0.7811	6.354	1.851	0.071542	0.8839	-4.424
200011_PM_s_at	ARF3	377	0.4573	7.347	1.851	0.071615	0.8839	-4.424
11751116_a_at	ACTN1	87	0.627	6.076	1.85	0.071639	0.8839	-4.425
11758618_s_at	SOX11	6664	-0.4068	3.144	-1.849	0.07182	0.8839	-4.425
11716167_a_at	MX1	4599	0.6392	6.186	1.848	0.072027	0.8839	-4.425
11746962_x_at	HLA-DMB	3109	0.6519	6.538	1.846	0.072305	0.8839	-4.426
11716758_x_at	DHX30	22907	0.4009	6.234	1.846	0.072347	0.8839	-4.426
11717536_x_at	TMEM259	91304	0.344	6.966	1.845	0.072496	0.8839	-4.426
11723192_a_at	UHRF1	29128	-0.4221	4.162	-1.844	0.072567	0.8839	-4.426
11722403_a_at	PLEKHO1	51177	0.4945	6.517	1.843	0.072773	0.8839	-4.426
11739107_a_at	SEC61A1	29927	0.4926	5.997	1.842	0.072856	0.8839	-4.427
11715828_a_at	M6PR	4074	0.4872	6.061	1.842	0.07296	0.8839	-4.427
11723641_a_at	FUCA1	2517	0.6314	6.827	1.841	0.073016	0.8839	-4.427
11728648_a_at	NUCKS1	64710	0.5605	7.175	1.841	0.073078	0.8839	-4.427
11726594_at	CTSZ	1522	0.8092	9.262	1.84	0.073211	0.8839	-4.427
11728387_a_at	ADAM32	203102	-0.3082	3.752	-1.84	0.073228	0.8839	-4.427
11717403_a_at	SCAMP3	10067	0.4411	7.018	1.84	0.073236	0.8839	-4.427
11715981_a_at	VPS11	55823	0.4262	5.743	1.839	0.073352	0.8839	-4.427
11732906_a_at	EDNRB	1910	0.5422	5.868	1.839	0.073384	0.8839	-4.428
11720460_x_at	F11R	50848	0.5634	8.085	1.837	0.073633	0.8839	-4.428
11715618_a_at	SDF4	51150	0.6087	7.236	1.836	0.073724	0.8839	-4.428
11742082_a_at	LCTL	197021	-0.438	3.784	-1.836	0.073782	0.8839	-4.428
11717600_a_at	SECISBP2	79048	0.4433	5.533	1.835	0.073916	0.8839	-4.428
11753459_x_at	HNRNPA1	3178	0.4396	8.674	1.835	0.073931	0.8839	-4.428
11741041_x_at	DPP7	29952	0.5096	7.719	1.833	0.074252	0.8839	-4.429
11719921_s_at	GM2A	2760	0.6172	7.561	1.832	0.074371	0.8839	-4.429
11718992_a_at	FKBP2	2286	0.4904	7.937	1.831	0.074504	0.8839	-4.429
11716553_a_at	RHBDD2	57414	0.3501	6.836	1.83	0.074658	0.8839	-4.43
11717769_at	CTR9	9646	0.4098	6.487	1.83	0.07466	0.8839	-4.43
11715825_a_at	PRMT1	3276	0.5032	7.782	1.83	0.074726	0.8839	-4.43
11740978_s_at	MGAT1	4245	0.6716	6.275	1.828	0.074966	0.8839	-4.43
11727789_a_at	USP1	7398	0.5282	5.432	1.828	0.075031	0.8839	-4.43
11746144_a_at	PTPRZ1	5803	-0.3351	4.033	-1.827	0.075114	0.8839	-4.43
11730275_at	CALCRL	10203	-0.49	4.197	-1.827	0.075139	0.8839	-4.43
11739033_a_at	ACTR2	10097	0.8271	5.305	1.826	0.075275	0.8839	-4.431
11763856_a_at	HOMER3	9454	0.4953	3.603	1.825	0.075414	0.8839	-4.431
11749301_a_at	DUS3L	56931	0.3922	5.184	1.824	0.075645	0.8839	-4.431
11757556_s_at	BLMH	642	0.4026	6.741	1.823	0.075743	0.8839	-4.431
11718939_s_at	TNFAIP3	7128	0.7121	6.845	1.822	0.075921	0.8839	-4.432
11743906_a_at	UXS1	80146	0.4638	4.803	1.822	0.075984	0.8839	-4.432
11716496_s_at	CHMP4B	128866	0.6051	6.838	1.82	0.076277	0.8839	-4.432
11744000_a_at	NFKBIA	4792	0.6227	8.133	1.82	0.076288	0.8839	-4.432
11743527_x_at	RALBP1	10928	0.4758	7.104	1.819	0.076346	0.8839	-4.432
11757020_x_at	MGST3	4259	-0.4342	10.699	-1.819	0.076364	0.8839	-4.433
11745537_a_at	NFATC3	4775	0.334	5.643	1.819	0.076424	0.8839	-4.433
11720616_a_at	DNM1	1759	0.5668	4.732	1.817	0.076661	0.8839	-4.433
11743511_a_at	CDCA2	157313	-0.3244	3.807	-1.816	0.076801	0.8839	-4.433
11748950_a_at	BAZ2B	29994	0.4501	4.496	1.815	0.076961	0.8839	-4.433
11741557_a_at	PCDHGA9	56107	-0.3785	4.609	-1.814	0.077126	0.8839	-4.434
11754760_a_at	GRAMD1A	57655	0.5403	5.77	1.814	0.077163	0.8839	-4.434
11730171_a_at	AKAP8L	26993	0.5566	5.499	1.812	0.077432	0.8839	-4.434
11741000_x_at	GAP43	2596	-0.3725	4.384	-1.812	0.077437	0.8839	-4.434
11732999_a_at	ICAM1	3383	0.7071	5.274	1.812	0.07753	0.8839	-4.434
11725677_a_at	STX4	6810	0.5105	6.636	1.81	0.077851	0.8839	-4.435
11721458_s_at	MAN1B1	11253	0.6832	5.883	1.807	0.078251	0.8839	-4.436
11739696_s_at	AFF3	3899	0.5578	5.369	1.807	0.078288	0.8839	-4.436
11715371_a_at	UBA1	7317	0.3843	7.234	1.805	0.078618	0.8839	-4.436
11754161_s_at	PIGP	51227	-0.3677	8.262	-1.802	0.079035	0.8839	-4.437
11721685_at	CCL19	6363	0.9147	6.795	1.802	0.079082	0.8839	-4.437
11754278_x_at	GAK	2580	0.3414	6.315	1.796	0.080113	0.8839	-4.438
11747118_a_at	BRINP1	1620	-0.679	3.773	-1.795	0.080243	0.8839	-4.439
11730082_a_at	GFI1B	8328	-0.3237	4.033	-1.794	0.080296	0.8839	-4.439
11721132_at	HCFC1	3054	0.2929	6.216	1.792	0.080726	0.8839	-4.439
11761094_at	ZNF614	80110	-0.3608	4.605	-1.792	0.080768	0.8839	-4.439
11729371_a_at	ZBTB16	7704	0.7067	7.406	1.791	0.080838	0.8839	-4.44
11759924_at	TRIM4	89122	-0.5031	5.179	-1.791	0.08087	0.8839	-4.44
11755746_s_at	CNIH4	29097	-0.3377	9.001	-1.79	0.08098	0.8839	-4.44
11747131_at	REG4	83998	-0.4505	3.824	-1.79	0.080981	0.8839	-4.44
11735112_at	PTGER3	5733	-0.597	6.49	-1.79	0.081096	0.8839	-4.44
11723974_a_at	APOL3	80833	0.4883	6.138	1.789	0.081195	0.8839	-4.44
11757553_x_at	LTBP4	8425	0.5889	6.917	1.788	0.081327	0.8839	-4.44
11715466_at	ARHGDIB	397	0.6409	7.843	1.788	0.081359	0.8839	-4.44
11729190_a_at	MAX	4149	0.5469	5.64	1.787	0.081435	0.8839	-4.441
11716527_a_at	GSTK1	373156	0.3384	9.522	1.787	0.081529	0.8839	-4.441
11727841_a_at	PRKCD	5580	0.7074	6.862	1.787	0.081595	0.8839	-4.441
11726136_a_at	TMSB15B	286527	-0.3278	4.87	-1.785	0.081771	0.8839	-4.441
11722462_a_at	TNKS2	80351	0.4275	6.855	1.785	0.081922	0.8839	-4.441
11716766_a_at	IQGAP1	8826	0.684	6.674	1.784	0.081976	0.8839	-4.441
11754299_a_at	MXD4	10608	0.4379	6.439	1.784	0.081998	0.8839	-4.441
11718071_s_at	NCOR2	9612	0.4253	7.59	1.784	0.082013	0.8839	-4.441
11743115_a_at	KPNB1	3837	0.6214	7.065	1.783	0.082191	0.8839	-4.442
11740632_at	REP15	387849	-0.3954	3.832	-1.782	0.082276	0.8839	-4.442
11719802_a_at	ELF1	1997	0.6333	6.126	1.782	0.082389	0.8839	-4.442
11719657_a_at	MMP9	4318	1.103	7.743	1.781	0.082451	0.8839	-4.442
11717721_s_at	ST6GAL1	6480	0.6045	6.537	1.78	0.08261	0.8839	-4.442
11746947_a_at	PTPRA	5786	0.4863	4.137	1.779	0.082792	0.8839	-4.443
11752817_s_at	TPP1	1200	0.5974	6.817	1.779	0.082807	0.8839	-4.443
11722315_a_at	PLAC1	10761	-0.3336	4.568	-1.777	0.083099	0.8839	-4.443
11737345_at	CNTNAP5	129684	-0.3536	3.865	-1.777	0.083176	0.8839	-4.443
11724231_s_at	AP2M1	1173	0.5418	7.235	1.776	0.083303	0.8839	-4.443
11745113_a_at	FBH1	84893	0.3175	6.851	1.776	0.083303	0.8839	-4.443
11724018_a_at	LDHC	3948	-0.3422	3.73	-1.776	0.083396	0.8839	-4.443
11719624_a_at	PLEKHM1	9842	0.3946	7.105	1.776	0.083411	0.8839	-4.443
11715670_a_at	IFITM1	8519	0.3304	10.739	1.775	0.083509	0.8839	-4.444
11748706_a_at	RALY	22913	0.6569	6.084	1.775	0.083539	0.8839	-4.444
11721501_x_at	SWAP70	23075	0.5252	5.117	1.773	0.083827	0.8839	-4.444
11755708_s_at	SLC9B1	150159	-0.6007	3.259	-1.773	0.083859	0.8839	-4.444
11730543_at	KCNK9	51305	-0.3615	4.048	-1.773	0.083916	0.8839	-4.444
11739880_a_at	GLIS3	169792	-0.477	4.662	-1.771	0.084094	0.8839	-4.445
11738788_at	DEFB119	245932	-0.3581	2.885	-1.771	0.084099	0.8839	-4.445
11715787_x_at	ATP6V0C	527	0.5349	8.136	1.771	0.084144	0.8839	-4.445
11744077_at	ARPC1B	10095	0.611	8.689	1.77	0.084385	0.8839	-4.445
11755080_a_at	DAAM1	23002	0.3983	6.907	1.77	0.084397	0.8839	-4.445
11754712_a_at	TBC1D10A	83874	0.4252	4.992	1.769	0.084455	0.8839	-4.445
11751489_a_at	TSPAN7	7102	0.4571	4.889	1.769	0.084552	0.8839	-4.445
11720644_a_at	PECAM1	5175	0.5354	7.427	1.767	0.084868	0.8839	-4.446
11719257_s_at	LRP6	4040	-0.3969	6.433	-1.766	0.085106	0.8839	-4.446
11724337_s_at	NRCAM	4897	-0.7398	6.177	-1.764	0.08531	0.8839	-4.446
11744473_x_at	BAG6	7917	0.3834	7.352	1.764	0.085327	0.8839	-4.446
11720388_s_at	C1QC	714	0.7671	8.068	1.764	0.08534	0.8839	-4.446
11749473_a_at	MEF2D	4209	0.4575	6.647	1.764	0.085425	0.8839	-4.446
11715639_a_at	TTC3	7267	0.5047	6.941	1.763	0.08547	0.8839	-4.447
11731836_a_at	SLC35C2	51006	0.3044	6.689	1.763	0.085474	0.8839	-4.447
11745324_s_at	NELL1	4745	-0.5032	4.288	-1.762	0.085655	0.8839	-4.447
11755764_a_at	PKD1L2	114780	-0.4827	4.313	-1.761	0.085854	0.8839	-4.447
11748413_s_at	DDB1	1642	0.4644	6.663	1.761	0.085883	0.8839	-4.447
11744585_a_at	ATRN	8455	0.4265	5.841	1.761	0.085896	0.8839	-4.447
11756543_a_at	NXF1	10482	0.3581	7.904	1.76	0.086004	0.8839	-4.447
11746771_a_at	CCDC130	81576	0.3824	4.617	1.759	0.086185	0.8839	-4.448
11755323_x_at	MBD1	4152	0.3063	6.713	1.759	0.086236	0.8839	-4.448
11735214_a_at	CCDC68	80323	-0.3014	5.125	-1.757	0.0865	0.8839	-4.448
11748952_x_at	CTNNB1	1499	0.5283	5.899	1.757	0.086529	0.8839	-4.448
11756896_a_at	COL6A6	131873	-0.5889	4.638	-1.756	0.086674	0.8839	-4.448
11737752_at	PGK2	5232	-0.4317	4.288	-1.756	0.086679	0.8839	-4.448
11739017_at	USP22	23326	0.3611	7.567	1.755	0.086854	0.8839	-4.449
11755964_a_at	NRXN1	9378	-0.8569	4.437	-1.755	0.086887	0.8839	-4.449
11751456_x_at	REEP1	65055	-0.3351	3.703	-1.754	0.087031	0.8839	-4.449
11721355_a_at	YPEL3	83719	0.5121	7.15	1.753	0.087268	0.8839	-4.449
11746746_a_at	AKAP9	10142	0.5314	4.517	1.752	0.08741	0.8839	-4.449
11726423_a_at	SCN3B	55800	-0.3443	3.706	-1.752	0.087462	0.8839	-4.449
11721499_x_at	CTSA	5476	0.3748	8.674	1.751	0.087529	0.8839	-4.449
11729738_x_at	RCCD1	91433	-0.4566	4.879	-1.751	0.087651	0.8839	-4.45
11717502_a_at	NUB1	51667	0.3313	5.165	1.75	0.087866	0.8839	-4.45
11717854_a_at	ZSCAN18	65982	0.447	6.639	1.749	0.087873	0.8839	-4.45
11734628_at	IL36A	27179	-0.3366	3.782	-1.748	0.088066	0.8839	-4.45
11717137_s_at	CDC42EP4	23580	0.4713	7.369	1.747	0.088297	0.8839	-4.451
11747268_s_at	NBR1	4077	0.467	5.938	1.745	0.088658	0.8839	-4.451
11742059_a_at	CHORDC1	26973	-0.4228	6.374	-1.745	0.088701	0.8839	-4.451
11723802_at	F10	2159	0.5433	5.823	1.744	0.088781	0.8839	-4.451
11718772_at	SMARCE1	6605	0.4051	7.123	1.744	0.088814	0.8839	-4.451
11737158_at	SLC9A2	6549	-0.4542	3.314	-1.744	0.088875	0.8839	-4.451
11736796_a_at	RUNX1T1	862	0.3667	3.468	1.744	0.088901	0.8839	-4.451
11719466_s_at	C1QB	713	0.63	9.084	1.743	0.088983	0.8839	-4.452
11751253_a_at	GOLPH3	64083	0.4294	6.08	1.741	0.0894	0.8839	-4.452
11727348_a_at	BAIAP2L2	80115	-0.3025	4.831	-1.74	0.08961	0.8839	-4.452
11721202_at	RNASE6	6039	0.4941	7.184	1.739	0.089716	0.8839	-4.453
11747692_a_at	IQUB	154865	-0.348	3.012	-1.738	0.089813	0.8839	-4.453
11763823_a_at	TAT	6898	-0.5225	3.864	-1.737	0.090104	0.8839	-4.453
11760232_a_at	SFSWAP	6433	-0.3347	4.219	-1.735	0.090494	0.8839	-4.454
11717437_x_at	TOP1	7150	0.8476	5.962	1.734	0.090627	0.8839	-4.454
11731620_a_at	ARRB2	409	0.5435	5.005	1.734	0.090669	0.8839	-4.454
11725381_a_at	RAPGEF3	10411	-0.3496	5.086	-1.731	0.091104	0.8839	-4.454
11724585_a_at	SYT1	6857	-0.5152	3.631	-1.73	0.091389	0.8839	-4.455
11749435_a_at	SLC38A3	10991	-0.3289	3.729	-1.729	0.091482	0.8839	-4.455
11762100_at	NRP2	8828	-0.3059	3.864	-1.729	0.091547	0.8839	-4.455
11744403_x_at	SAP30BP	29115	0.3127	6.574	1.729	0.091564	0.8839	-4.455
11722318_a_at	EFNB3	1949	-0.4734	5.253	-1.727	0.091864	0.8839	-4.455
11729268_a_at	STAC3	246329	0.3518	3.822	1.727	0.091968	0.8839	-4.456
11743665_at	SPEN	23013	0.4676	3.798	1.726	0.092001	0.8839	-4.456
11730779_at	ADH1C	126	0.5354	6.127	1.726	0.092034	0.8839	-4.456
11731275_at	CLEC4G	339390	0.4638	5.296	1.726	0.092071	0.8839	-4.456
11715541_a_at	THY1	7070	0.7477	6.679	1.726	0.092117	0.8839	-4.456
11754979_x_at	ARIH2	10425	0.3567	5.48	1.726	0.092128	0.8839	-4.456
11733535_a_at	NUDT7	283927	-0.3744	6.459	-1.725	0.092157	0.8839	-4.456
11750232_a_at	GGTA1P	2681	0.5018	7.614	1.725	0.092213	0.8839	-4.456
11763723_a_at	SRRT	51593	0.4061	5.13	1.725	0.092237	0.8839	-4.456
11750368_a_at	KRTAP5-2	440021	-0.3553	4.923	-1.724	0.092466	0.8839	-4.456
11752673_x_at	LMNA	4000	0.6625	8.166	1.723	0.092639	0.8839	-4.456
11747799_x_at	ENO1	2023	0.3284	8.753	1.723	0.09264	0.8839	-4.456
11756959_x_at	PRKD2	25865	0.4494	5.831	1.722	0.09276	0.8839	-4.457
11736775_at	ZIC3	7547	-0.3043	2.623	-1.722	0.092809	0.8839	-4.457
11757968_s_at	TERF2IP	54386	0.3619	8.127	1.718	0.093455	0.8839	-4.458
11744267_at	VPS51	738	0.3436	7.302	1.718	0.093472	0.8839	-4.458
11721712_at	SHROOM3	57619	-0.501	3.571	-1.718	0.093567	0.8839	-4.458
11760764_at	ADAMTS16	170690	-0.4231	3.379	-1.718	0.093587	0.8839	-4.458
11715316_x_at	HLA-C	3107	1.463	7.246	1.717	0.093801	0.8839	-4.458
11724817_a_at	SH3KBP1	30011	0.7013	5.434	1.716	0.093855	0.8839	-4.458
11736237_a_at	ABCA5	23461	-0.5598	3.442	-1.716	0.093922	0.8839	-4.458
11751527_s_at	WDR1	9948	0.6676	5.224	1.715	0.094047	0.8839	-4.458
11761704_at	MTMR14	64419	-0.2693	3.625	-1.715	0.094065	0.8839	-4.458
11730769_a_at	PODN	127435	0.3788	4.122	1.714	0.094311	0.8839	-4.459
11739634_at	MED13	9969	-0.4108	6.649	-1.714	0.094352	0.8839	-4.459
11743464_a_at	CHD4	1108	0.5381	6.324	1.712	0.094665	0.8839	-4.459
11741360_x_at	RALGDS	5900	0.4715	5.031	1.711	0.09487	0.8839	-4.459
11717637_x_at	RHOG	391	0.4642	6.551	1.71	0.095003	0.8839	-4.46
11719504_a_at	DHX36	170506	0.467	5.435	1.71	0.095026	0.8839	-4.46
11746084_a_at	PCMT1	5110	-0.3473	7.491	-1.709	0.095253	0.8839	-4.46
11762470_x_at	SH3GL3	6457	-0.9063	6.119	-1.708	0.095372	0.8839	-4.46
11732337_x_at	BCAS1	8537	-0.3466	3.978	-1.708	0.09543	0.8839	-4.46
11756984_a_at	GNB2	2783	0.3829	7.491	1.707	0.095539	0.8839	-4.46
11756807_a_at	RIPK1	8737	0.3583	5.179	1.707	0.095566	0.8839	-4.46
11757925_at	ZSCAN12	9753	-0.359	4.132	-1.705	0.09589	0.8839	-4.461
11763526_x_at	CHRNA3	1136	-0.3228	4.052	-1.705	0.095994	0.8839	-4.461
11759033_a_at	ODAPH	152816	-0.3192	2.564	-1.704	0.096078	0.8839	-4.461
11750735_a_at	COMP	1311	0.5945	4.498	1.703	0.096337	0.8839	-4.461
11717427_a_at	GNB1	2782	0.5463	7.248	1.7	0.096852	0.8839	-4.462
11758031_s_at	BHLHE41	79365	0.4547	7.608	1.7	0.096951	0.8839	-4.462
11747096_a_at	KCNK1	3775	-0.4549	3.652	-1.699	0.097054	0.8839	-4.462
11750918_a_at	HEPACAM2	253012	-0.3425	3.175	-1.699	0.097114	0.8839	-4.462
11755643_a_at	TNS3	64759	0.3384	8.797	1.698	0.097281	0.8839	-4.463
11716951_at	NANS	54187	0.3731	6.765	1.698	0.097299	0.8839	-4.463
11759997_a_at	SLC22A25	387601	-0.3677	3.443	-1.697	0.097513	0.8839	-4.463
11730239_a_at	SLC2A12	154091	-0.4451	4.228	-1.694	0.097958	0.8839	-4.463
11716491_s_at	SERPINA3	12	0.5102	6.325	1.693	0.098133	0.8839	-4.464
11746051_a_at	HP1BP3	50809	0.6825	5.385	1.693	0.098162	0.8839	-4.464
11746329_x_at	MAEA	10296	0.5003	5.366	1.692	0.098393	0.8839	-4.464
11717164_a_at	RANGAP1	5905	0.3583	6.416	1.692	0.098435	0.8839	-4.464
11763725_a_at	HNRNPU	3192	0.5052	6.786	1.689	0.098937	0.8839	-4.465
11747576_a_at	GGNBP2	79893	0.4625	5.974	1.689	0.099022	0.8839	-4.465
11750693_a_at	FTSJ3	117246	0.4137	6.648	1.689	0.099065	0.8839	-4.465
11716932_a_at	CCDC80	151887	0.8877	7.587	1.688	0.099119	0.8839	-4.465
11741065_a_at	EPHX1	2052	0.5162	6.581	1.687	0.099346	0.8839	-4.465
11722818_a_at	GGH	8836	-0.394	4.866	-1.687	0.099446	0.8839	-4.465
11718327_a_at	WWC3	55841	0.3267	6.43	1.687	0.099463	0.8839	-4.465
11739339_s_at	TENT5C	54855	0.6356	5.662	1.686	0.099504	0.8839	-4.465
11742723_a_at	STAT6	6778	0.3392	7.87	1.686	0.099574	0.8839	-4.465
11749461_a_at	CDH11	1009	0.5121	6.421	1.686	0.099596	0.8839	-4.465
11756895_a_at	SBF1	6305	0.3774	4.571	1.686	0.099612	0.8839	-4.465
11717401_at	ARF6	382	0.4808	7.047	1.684	0.09991	0.8839	-4.466
11734891_at	SOBP	55084	-0.2941	3.21	-1.684	0.099984	0.8839	-4.466
11718166_a_at	RBL2	5934	0.5205	5.965	1.684	0.099995	0.8839	-4.466
11743441_s_at	PDIA3	2923	0.6128	8.549	1.683	0.100221	0.8839	-4.466
11716514_s_at	ADD1	118	0.3009	8.965	1.683	0.100245	0.8839	-4.466
11743300_a_at	SRP72	6731	0.4065	6.958	1.682	0.100335	0.8839	-4.466
11751226_x_at	DLST	1743	0.555	5.803	1.682	0.100343	0.8839	-4.466
11745148_a_at	MID1	4281	0.3999	5.695	1.678	0.101092	0.8839	-4.467
11742973_at	ACAT1	38	-0.4336	9.626	-1.678	0.101106	0.8839	-4.467
11717199_a_at	POLR1D	51082	0.3916	6.121	1.677	0.101315	0.8839	-4.468
11717284_a_at	WASL	8976	0.5115	5.719	1.677	0.10137	0.8839	-4.468
11759942_at	SLC2A13	114134	-0.3838	3.223	-1.677	0.101418	0.8839	-4.468
11741317_a_at	NHLH2	4808	-0.5263	3.313	-1.676	0.101448	0.8839	-4.468
11754948_a_at	HECTD3	79654	0.4058	5.684	1.676	0.101552	0.8839	-4.468
11750366_a_at	EPHA6	285220	-0.3588	3.035	-1.676	0.101577	0.8839	-4.468
11754122_x_at	DBI	1622	-0.4535	9.966	-1.674	0.101906	0.8839	-4.468
11742687_x_at	FCGRT	2217	0.3932	9.855	1.671	0.102553	0.8839	-4.469
11742342_at	OR4A16	81327	-0.3854	3.708	-1.669	0.102898	0.8839	-4.469
11725492_at	RAB20	55647	0.5675	6.468	1.669	0.102936	0.8839	-4.469
11759946_at	MAPK14	1432	-0.4213	4.989	-1.669	0.102947	0.8839	-4.469
11756888_a_at	TFCP2L1	29842	-0.4146	4.761	-1.668	0.103039	0.8839	-4.47
11727999_a_at	MYEF2	50804	-0.3632	4.835	-1.666	0.103502	0.8839	-4.47
11715692_a_at	CIRBP	1153	0.4237	9.212	1.664	0.103964	0.8839	-4.471
11755105_a_at	DGKZ	8525	0.4343	7.431	1.664	0.104002	0.8839	-4.471
11744969_a_at	PAPLN	89932	0.5287	5.676	1.663	0.104131	0.8839	-4.471
11741579_a_at	SLC30A2	7780	-0.2859	3.634	-1.661	0.104525	0.8839	-4.471
11763081_a_at	ZNF578	147660	-0.2992	3.482	-1.661	0.10455	0.8839	-4.471
11719415_a_at	YES1	7525	-0.3996	6.581	-1.66	0.104656	0.8839	-4.472
11754461_s_at	UCP2	7351	0.4796	8.681	1.66	0.104715	0.8839	-4.472
11728829_at	INHBB	3625	0.6766	7.96	1.659	0.104865	0.8839	-4.472
11723414_a_at	CNN2	1265	0.5565	4.474	1.658	0.105219	0.8839	-4.472
11729195_x_at	STX16	8675	0.385	6.714	1.657	0.105287	0.8839	-4.472
11717154_a_at	PLAU	5328	0.4366	4.826	1.657	0.10539	0.8839	-4.472
11715373_a_at	TRIM28	10155	0.3685	6.285	1.655	0.105703	0.8839	-4.473
11725935_at	CAMK2A	815	-0.3158	5.146	-1.655	0.105841	0.8839	-4.473
11754085_a_at	PMVK	10654	0.5913	6.172	1.654	0.106041	0.8839	-4.473
11759021_at	LNX1	84708	-0.3794	4.584	-1.653	0.106151	0.8839	-4.473
11730223_a_at	PNPLA2	57104	0.3291	6.802	1.653	0.106255	0.8839	-4.473
11755618_a_at	ALDH4A1	8659	0.7836	7.051	1.651	0.106592	0.8839	-4.474
11736054_a_at	CELF1	10658	0.418	5.234	1.65	0.106676	0.8839	-4.474
11750045_x_at	TPM3	7170	0.4141	7.007	1.65	0.106753	0.8839	-4.474
11742827_a_at	PHF3	23469	0.3339	7.041	1.649	0.106882	0.8839	-4.474
11747207_a_at	ELAVL1	1994	0.5248	5.763	1.649	0.106932	0.8839	-4.474
11758915_a_at	YY1	7528	0.4057	6.023	1.649	0.10695	0.8839	-4.474
11732280_a_at	FOXP1	27086	0.3547	5.974	1.648	0.107082	0.8839	-4.474
11718270_s_at	HNRNPUL1	11100	0.3002	7.744	1.648	0.107173	0.8839	-4.474
11720352_at	ETV5	2119	0.3961	3.743	1.648	0.107194	0.8839	-4.474
11738349_x_at	POMZP3	22932	0.3802	6.375	1.647	0.107348	0.8839	-4.475
11729611_a_at	ARPC4	10093	0.3605	7.38	1.646	0.107495	0.8839	-4.475
11755172_s_at	CDKN2B-AS1	100048912	-0.4672	3.675	-1.645	0.107782	0.8839	-4.475
11721930_a_at	TMCC2	9911	-0.358	4.265	-1.644	0.108083	0.8839	-4.475
11720337_a_at	TRIR	79002	0.3415	9.408	1.643	0.108258	0.8839	-4.476
11757803_x_at	CNOT2	4848	0.2965	7.206	1.642	0.108479	0.8839	-4.476
11718260_at	NOTCH1	4851	0.3775	6.849	1.642	0.108522	0.8839	-4.476
11748412_a_at	FUT10	84750	-0.3725	3.998	-1.641	0.108601	0.8839	-4.476
11756577_a_at	PEA15	8682	0.4851	7.273	1.641	0.10866	0.8839	-4.476
11734793_at	SNAPC1	6617	-0.396	5.205	-1.64	0.108755	0.8839	-4.476
11743247_x_at	DEFB114	245928	-0.3193	2.995	-1.64	0.108858	0.8839	-4.476
11723616_a_at	PLTP	5360	0.4584	7.739	1.64	0.108866	0.8839	-4.476
11721614_a_at	KIT	3815	0.4246	5.273	1.639	0.108967	0.8839	-4.476
11742850_x_at	HLA-DRA	3122	0.3903	10.705	1.638	0.109283	0.8839	-4.477
11744633_a_at	BRAT1	221927	0.3517	5.691	1.638	0.109301	0.8839	-4.477
11747998_x_at	SNX17	9784	0.3752	6.75	1.637	0.109389	0.8839	-4.477
11728670_a_at	UBE2H	7328	0.5494	4.534	1.637	0.109406	0.8839	-4.477
11754958_s_at	ATP6AP1	537	0.6322	6.528	1.637	0.109482	0.8839	-4.477
11727046_at	HPDL	84842	-0.3825	4.033	-1.637	0.109542	0.8839	-4.477
11743973_a_at	MRPL38	64978	0.3189	6.061	1.636	0.109598	0.8839	-4.477
11722360_a_at	SAFB	6294	0.3461	4.817	1.636	0.109674	0.8839	-4.477
11753549_a_at	CMTM3	123920	0.3438	7.034	1.636	0.109698	0.8839	-4.477
11738756_at	OR10AG1	282770	-0.2966	3.357	-1.636	0.109761	0.8839	-4.477
11732338_a_at	KAT8	84148	0.3893	6.718	1.635	0.109952	0.8839	-4.478
11723339_at	CTSG	1511	0.4432	6.452	1.634	0.110085	0.8839	-4.478
11719942_x_at	MICOS10	440574	-0.3478	5.846	-1.633	0.110212	0.8839	-4.478
11717337_a_at	ITGB2	3689	0.8168	7.026	1.633	0.11027	0.8839	-4.478
11746622_a_at	PHC1	1911	-0.4094	4.608	-1.633	0.110313	0.8839	-4.478
11739616_x_at	CD3EAP	10849	-0.3221	6.728	-1.633	0.110403	0.8839	-4.478
11716209_a_at	VPS28	51160	0.4873	8.078	1.632	0.110455	0.8839	-4.478
11743051_s_at	CDKN2C	1031	-0.6213	8.324	-1.632	0.110558	0.8839	-4.478
11742977_a_at	GNAO1	2775	-0.4033	4.217	-1.632	0.110561	0.8839	-4.478
11754754_s_at	ADAMTS18	170692	-0.5634	5.36	-1.631	0.1108	0.8839	-4.478
11758829_s_at	CHTOP	26097	0.4054	6.188	1.63	0.110872	0.8839	-4.479
11745190_a_at	FUS	2521	0.3545	9.059	1.63	0.11093	0.8839	-4.479
11733924_a_at	RIOK1	83732	0.359	4.444	1.63	0.111024	0.8839	-4.479
11759130_at	UNC5D	137970	-0.4141	3.647	-1.629	0.111106	0.8839	-4.479
11749246_a_at	ENG	2022	0.796	5.777	1.628	0.1114	0.8839	-4.479
11761747_at	ZNF527	84503	-0.4185	4.101	-1.628	0.111464	0.8839	-4.479
11726559_s_at	LCP1	3936	0.7253	9.064	1.627	0.111537	0.8839	-4.479
11743765_a_at	RRBP1	6238	0.4682	5.671	1.627	0.111593	0.8839	-4.479
11720074_x_at	EIF3B	8662	0.3808	7.322	1.627	0.11164	0.8839	-4.479
11753749_x_at	ANP32A	8125	0.5192	5.708	1.626	0.111857	0.8839	-4.48
11717902_at	IER3IP1	51124	-0.3007	7.147	-1.624	0.112263	0.8839	-4.48
11720837_a_at	HIRA	7290	0.6525	6.167	1.624	0.112327	0.8839	-4.48
11762374_at	COL25A1	84570	-0.3029	3.558	-1.623	0.112467	0.8839	-4.48
11753739_a_at	CYB5A	1528	-0.5378	9.634	-1.622	0.112564	0.8839	-4.48
11720372_at	TESC	54997	0.471	5.507	1.622	0.112598	0.8839	-4.48
11720881_a_at	EHD4	30844	0.415	4.345	1.622	0.112714	0.8839	-4.481
11721630_at	MAFB	9935	0.5057	7.714	1.621	0.112971	0.8839	-4.481
11742312_at	OR4K15	81127	-0.2847	3.027	-1.62	0.112983	0.8839	-4.481
11754080_x_at	CDIPT	10423	0.5282	6.017	1.62	0.113069	0.8839	-4.481
11723892_at	TESMIN	9633	-0.3061	4.078	-1.62	0.11316	0.8839	-4.481
11749510_a_at	SAMHD1	25939	0.5927	6.421	1.619	0.113256	0.8839	-4.481
11739232_x_at	RASSF2	9770	0.5492	6.405	1.619	0.113369	0.8839	-4.481
11724296_a_at	BMP7	655	-0.3538	3.588	-1.618	0.11359	0.8839	-4.482
11721678_a_at	RBM17	84991	0.324	7.288	1.617	0.113734	0.8839	-4.482
11762944_at	IL19	29949	-0.3837	4.386	-1.617	0.113781	0.8839	-4.482
11758362_s_at	EXTL2	2135	-0.374	5.739	-1.616	0.113968	0.8839	-4.482
11742811_at	RPS6KA3	6197	0.5636	4.915	1.616	0.114006	0.8839	-4.482
11755957_s_at	GNRHR2	114814	-0.3192	4.493	-1.615	0.114079	0.8839	-4.482
11733589_a_at	RAX	30062	-0.3091	4.646	-1.614	0.114474	0.8839	-4.482
11758264_s_at	HNRNPA0	10949	0.5033	6.626	1.613	0.114503	0.8839	-4.483
11716657_at	TRAF4	9618	-0.2754	3.79	-1.613	0.114621	0.8839	-4.483
11744281_a_at	FAM53B	9679	0.3748	5.335	1.612	0.1148	0.8839	-4.483
11752814_s_at	TNFRSF1A	7132	0.5044	6.169	1.612	0.114847	0.8839	-4.483
11741767_x_at	DNAH12	201625	-0.3789	3.977	-1.611	0.114994	0.8839	-4.483
11721139_a_at	UCKL1	54963	0.302	6.47	1.611	0.11501	0.8839	-4.483
11741175_a_at	KCNMB1	3779	-0.2955	4.049	-1.61	0.115188	0.8839	-4.483
11737355_at	FXYD2	486	-0.4067	5.597	-1.61	0.115273	0.8839	-4.483
11763489_a_at	NSD1	64324	0.3207	4.266	1.61	0.115357	0.8839	-4.483
11754243_a_at	H2AFX	3014	0.6553	6.475	1.608	0.115588	0.8839	-4.484
11715522_a_at	HADHA	3030	0.4448	7.454	1.608	0.115704	0.8839	-4.484
11759856_at	SNRPG	6637	-0.3527	3.724	-1.608	0.115771	0.8839	-4.484
11745337_a_at	DNAJB12	54788	0.3768	6.651	1.608	0.115789	0.8839	-4.484
11718472_s_at	ABHD2	11057	0.4833	6.338	1.607	0.115832	0.8839	-4.484
11751303_s_at	GORASP2	26003	0.4344	5.289	1.606	0.116068	0.8839	-4.484
11736563_at	ZNF518A	9849	-0.4577	3.509	-1.605	0.116371	0.8839	-4.484
11755941_a_at	TRAIP	10293	-0.342	4.55	-1.605	0.116444	0.8839	-4.485
11716071_s_at	PIM3	415116	0.4888	8.303	1.605	0.116447	0.8839	-4.485
11757143_s_at	SNORA15	677803	-0.3393	3.484	-1.604	0.116511	0.8839	-4.485
11722970_a_at	CREB5	9586	-0.5093	4.781	-1.604	0.116541	0.8839	-4.485
11718569_a_at	WIPF1	7456	0.5054	4.793	1.604	0.116584	0.8839	-4.485
11739364_s_at	FAM92A	137392	-0.3503	5.71	-1.604	0.116618	0.8839	-4.485
11730978_a_at	GAD2	2572	-0.3303	3.664	-1.604	0.116683	0.8839	-4.485
11720812_a_at	C9orf16	79095	0.3894	7.025	1.603	0.116696	0.8839	-4.485
11739520_a_at	CHID1	66005	0.4209	6.821	1.603	0.116818	0.8839	-4.485
11737611_a_at	ZDHHC21	340481	-0.3099	4.332	-1.603	0.116867	0.8839	-4.485
11740243_s_at	TOX	9760	-0.4586	3.421	-1.603	0.11689	0.8839	-4.485
11748517_a_at	ACP2	53	0.4162	5.424	1.602	0.116928	0.8839	-4.485
11716549_s_at	ISLR	3671	0.4823	6.683	1.601	0.117169	0.8839	-4.485
11719846_a_at	TFPT	29844	0.3807	5.246	1.601	0.117205	0.8839	-4.485
11727541_a_at	MPDZ	8777	-0.4101	6.994	-1.6	0.117504	0.8839	-4.486
11739870_a_at	DNAJB2	3300	0.3294	5.741	1.6	0.11753	0.8839	-4.486
11731706_at	CCL22	6367	0.407	5.292	1.599	0.117605	0.8839	-4.486
11716736_at	PRPF19	27339	0.431	7.262	1.599	0.117681	0.8839	-4.486
11744348_x_at	COL6A2	1292	0.6205	7.52	1.598	0.117806	0.8839	-4.486
11738785_at	SPANXB1	728695	-0.3467	5.064	-1.598	0.117843	0.8839	-4.486
11744067_s_at	SYNGR2	9144	0.496	8.007	1.598	0.117942	0.8839	-4.486
11715848_a_at	ATP5MC2	517	0.2536	9.905	1.597	0.118064	0.8839	-4.486
11756393_x_at	CORO1A	11151	0.7111	7.251	1.597	0.118066	0.8839	-4.486
11727979_a_at	MAN2B2	23324	0.306	7.004	1.597	0.118191	0.8839	-4.486
11740714_a_at	SLC1A5	6510	0.3121	6.442	1.596	0.118285	0.8839	-4.486
11752717_x_at	CCNI	10983	0.2986	9.645	1.596	0.118297	0.8839	-4.486
11755315_a_at	RNPEP	6051	0.321	6.888	1.596	0.118336	0.8839	-4.487
11748218_a_at	ARFGAP2	84364	0.4121	3.749	1.596	0.118354	0.8839	-4.487
11719183_a_at	DEF8	54849	0.4111	6.518	1.594	0.118721	0.8839	-4.487
11740454_a_at	GNRHR	2798	-0.2841	2.905	-1.594	0.11884	0.8839	-4.487
11742329_at	OR51D1	390038	-0.3535	5.267	-1.594	0.118903	0.8839	-4.487
11755389_s_at	NTNG2	84628	-0.3209	5.073	-1.593	0.119129	0.8839	-4.487
11732912_at	ODF4	146852	-0.3203	4.832	-1.592	0.119161	0.8839	-4.487
11715971_a_at	PFKP	5214	0.3334	5.889	1.592	0.119245	0.8839	-4.487
11759795_at	SLC22A2	6582	-0.353	3.023	-1.591	0.119441	0.8839	-4.488
11745154_a_at	NCL	4691	0.349	9.098	1.591	0.119508	0.8839	-4.488
11737795_a_at	CIP2A	57650	-0.3623	3.843	-1.59	0.119641	0.8839	-4.488
11718325_at	SESN2	83667	0.3703	5.625	1.59	0.119672	0.8839	-4.488
11722248_a_at	RASSF1	11186	0.3418	6.608	1.59	0.119674	0.8839	-4.488
11760838_at	TOGARAM1	23116	-0.3697	3.099	-1.59	0.119685	0.8839	-4.488
11759330_at	B3GAT2	135152	-0.4264	3.733	-1.588	0.120105	0.8839	-4.488
11722419_s_at	UTP3	57050	0.3735	6.559	1.587	0.12029	0.8839	-4.489
11733428_a_at	BICD1	636	-0.4117	4.488	-1.587	0.120378	0.8839	-4.489
11724095_a_at	PDE4B	5142	0.5043	5.413	1.587	0.120398	0.8839	-4.489
11742923_a_at	LAPTM5	7805	0.7782	8.323	1.587	0.120441	0.8839	-4.489
11745386_a_at	ZNF638	27332	0.4395	4.631	1.586	0.120558	0.8839	-4.489
11744152_a_at	FBLN1	2192	0.7633	7.619	1.586	0.120592	0.8839	-4.489
11738324_at	USH2A	7399	-0.2913	3.268	-1.586	0.120709	0.8839	-4.489
11756996_x_at	CFLAR	8837	0.4292	6.113	1.585	0.120729	0.8839	-4.489
11738487_at	PSKH2	85481	-0.2907	3.453	-1.585	0.120927	0.8839	-4.489
11718427_s_at	HSDL2	84263	-0.4732	6.926	-1.584	0.120966	0.8839	-4.489
11758229_s_at	GREM1	26585	0.9344	4.555	1.584	0.120984	0.8839	-4.489
11755055_a_at	SCAMP2	10066	0.3774	6.42	1.584	0.121058	0.8839	-4.489
11729564_s_at	DND1	373863	-0.4291	6.465	-1.584	0.121128	0.8839	-4.489
11756132_a_at	DHX16	8449	0.2812	6.443	1.582	0.121583	0.8839	-4.49
11721267_s_at	TMPRSS4	56649	-0.4307	3.136	-1.581	0.121774	0.8839	-4.49
11744433_x_at	AMY2B	280	-0.4403	5.124	-1.581	0.121813	0.8839	-4.49
11749922_x_at	TAGLN	6876	0.4809	7.997	1.581	0.121817	0.8839	-4.49
11747099_a_at	ATRNL1	26033	-0.3437	3.204	-1.58	0.121929	0.8839	-4.49
11754630_a_at	MLKL	197259	0.3503	5.338	1.579	0.122236	0.8839	-4.49
11739869_at	LRRN4	164312	-0.3439	4.3	-1.578	0.122533	0.8839	-4.491
11739233_a_at	SAFB2	9667	0.4963	4.721	1.577	0.122562	0.8839	-4.491
11731007_a_at	MIS18BP1	55320	0.4453	4.489	1.577	0.12258	0.8839	-4.491
11735203_a_at	MEGF10	84466	-0.7147	4.227	-1.576	0.122838	0.8839	-4.491
11736410_a_at	NUP62	23636	0.4679	4.108	1.576	0.122867	0.8839	-4.491
11757352_a_at	TRMT1	55621	0.351	4.878	1.576	0.122926	0.8839	-4.491
11719688_a_at	TCF25	22980	0.3726	6.92	1.575	0.123133	0.8839	-4.491
11755047_a_at	NPLOC4	55666	0.4621	7.185	1.574	0.123419	0.8839	-4.492
11731529_at	SLC17A6	57084	-0.3649	3.597	-1.574	0.123432	0.8839	-4.492
11716064_a_at	SLC37A4	2542	0.319	6.303	1.573	0.12349	0.8839	-4.492
11723106_a_at	NCF4	4689	0.4965	6.054	1.573	0.123539	0.8839	-4.492
11726325_at	MAGEC2	51438	-0.277	4.305	-1.571	0.124019	0.8839	-4.492
11735884_at	NF2	4771	-0.3072	3.969	-1.57	0.124243	0.8839	-4.492
11736093_a_at	RBM42	79171	0.4292	5.836	1.57	0.124253	0.8839	-4.492
11744863_a_at	VPS29	51699	-0.3428	8.222	-1.57	0.124357	0.8839	-4.493
11759861_at	ARHGEF10	9639	-0.3686	4.452	-1.57	0.124375	0.8839	-4.493
11744048_at	MAP1B	4131	0.3966	5.54	1.569	0.124477	0.8839	-4.493
11743566_at	ACBD3	64746	0.3799	6.503	1.569	0.124627	0.8839	-4.493
11751739_a_at	PTPRE	5791	0.3772	3.651	1.568	0.124773	0.8839	-4.493
11721089_a_at	YLPM1	56252	0.2776	4.645	1.568	0.124806	0.8839	-4.493
11746760_a_at	ERGIC1	57222	0.4352	4.955	1.567	0.124903	0.8839	-4.493
11729784_a_at	CMTM2	146225	-0.6819	4.832	-1.567	0.124929	0.8839	-4.493
11738467_s_at	EYS	346007	-0.3199	3.302	-1.567	0.12503	0.8839	-4.493
11717866_s_at	PSME4	23198	0.3885	6.845	1.567	0.125049	0.8839	-4.493
11742440_at	OVCH1	341350	-0.3443	3.119	-1.566	0.125315	0.8839	-4.493
11738709_at	OR56A1	120796	-0.2557	3.934	-1.565	0.12535	0.8839	-4.494
11732756_a_at	ELAVL2	1993	-0.5926	4.218	-1.564	0.125628	0.8839	-4.494
11716462_a_at	RFXANK	8625	0.3462	6.492	1.564	0.125631	0.8839	-4.494
11739099_a_at	CSTF1	1477	-0.2994	5.509	-1.564	0.125711	0.8839	-4.494
11744506_a_at	KLHL3	26249	-0.4706	5.437	-1.563	0.125845	0.8839	-4.494
11759326_at	AMER2	219287	-0.3705	3.369	-1.563	0.1259	0.8839	-4.494
11725158_at	STEAP1	26872	-0.5538	7.971	-1.562	0.126074	0.8839	-4.494
11758834_at	RNF43	54894	-0.408	5.025	-1.562	0.126173	0.8839	-4.494
11716019_at	RAB31	11031	0.5032	6.926	1.562	0.12618	0.8839	-4.494
11723814_s_at	ARHGAP29	9411	-0.3853	7.965	-1.561	0.126358	0.8839	-4.494
11736849_a_at	FSD1L	83856	-0.3674	3.464	-1.559	0.126917	0.8839	-4.495
11755437_a_at	TCERG1	10915	0.3381	4.581	1.558	0.127137	0.8839	-4.495
11720412_a_at	SLC41A1	254428	0.2942	6.289	1.556	0.127492	0.8839	-4.496
11716073_a_at	ATP6V1B2	526	0.4437	6.785	1.556	0.127633	0.8839	-4.496
11724567_a_at	USP48	84196	0.3147	6.43	1.556	0.127656	0.8839	-4.496
11754052_a_at	NUP85	79902	0.2665	5.81	1.556	0.127696	0.8839	-4.496
11715582_s_at	SF3B2	10992	0.343	7.499	1.555	0.127897	0.8839	-4.496
11751180_a_at	ADAM10	102	-0.3157	4.613	-1.555	0.127899	0.8839	-4.496
11727953_a_at	PACS2	23241	0.4759	5.28	1.554	0.127997	0.8839	-4.496
11751335_a_at	MKRN1	23608	0.4724	5.454	1.554	0.128044	0.8839	-4.496
11739019_x_at	RAB5C	5878	0.4692	6.659	1.554	0.1281	0.8839	-4.496
11731263_a_at	ZNF365	22891	-0.3699	3.054	-1.553	0.128264	0.8839	-4.496
11747252_a_at	GTF2F1	2962	0.2959	5.44	1.553	0.128272	0.8839	-4.496
11756678_x_at	PIMREG	54478	-0.2989	4.349	-1.553	0.128298	0.8839	-4.496
11763644_x_at	FMNL1	752	-0.2642	3.474	-1.553	0.128389	0.8839	-4.496
11715863_x_at	DDAH2	23564	0.4117	8.268	1.552	0.128456	0.8839	-4.496
11732326_x_at	PBLD	64081	-0.381	6.379	-1.551	0.128657	0.8839	-4.497
11729882_at	KNDC1	85442	-0.2999	3.83	-1.551	0.128667	0.8839	-4.497
11721714_s_at	ATRX	546	0.3831	6.747	1.551	0.128721	0.8839	-4.497
11752051_a_at	MYH9	4627	0.5634	4.729	1.55	0.129081	0.8839	-4.497
11722379_at	GNG11	2791	-0.4027	10.006	-1.549	0.129207	0.8839	-4.497
11734238_at	GIP	2695	-0.3543	3.634	-1.549	0.129354	0.8839	-4.497
11757652_x_at	P3H1	64175	0.3584	5.645	1.548	0.12943	0.8839	-4.497
11733187_a_at	IL7R	3575	0.4979	4.788	1.548	0.129573	0.8839	-4.498
11733243_a_at	GABRB2	2561	-0.4163	3.846	-1.548	0.129599	0.8839	-4.498
11728190_s_at	CXCR4	7852	0.695	7.022	1.547	0.129818	0.8839	-4.498
11742929_a_at	AP3D1	8943	0.3861	8.221	1.546	0.129892	0.8839	-4.498
11721994_s_at	UBE2L6	9246	0.3778	8.27	1.546	0.129893	0.8839	-4.498
11753990_a_at	USP47	55031	0.388	5.971	1.545	0.13016	0.8839	-4.498
11755687_x_at	TGOLN2	10618	0.4187	7.005	1.542	0.13095	0.8839	-4.499
11734908_a_at	CADPS2	93664	-0.3068	4.037	-1.542	0.131	0.8839	-4.499
11726997_a_at	FIBP	9158	0.4474	6.08	1.542	0.131017	0.8839	-4.499
11759415_at	SLC51B	123264	-0.3018	3.37	-1.541	0.131089	0.8839	-4.499
11719479_at	ALOX5AP	241	0.4269	7.627	1.541	0.131242	0.8839	-4.499
11747530_a_at	CSNK2B	1460	0.5035	6.799	1.541	0.131304	0.8839	-4.499
11741016_a_at	AP2A2	161	0.4611	6.209	1.54	0.131492	0.8839	-4.499
11759938_a_at	ITFG2	55846	-0.4218	3.91	-1.539	0.131688	0.8839	-4.499
11762447_at	PIBF1	10464	-0.3735	4.586	-1.539	0.131688	0.8839	-4.499
11737644_a_at	RNF183	138065	-0.468	3.986	-1.538	0.13192	0.8839	-4.5
11734265_at	PHOX2B	8929	-0.3504	3.329	-1.537	0.132046	0.8839	-4.5
11761865_at	ZNF396	252884	-0.4956	3.872	-1.537	0.132108	0.8839	-4.5
11748907_a_at	PLAAT4	5920	0.6035	7.21	1.537	0.132276	0.8839	-4.5
11739682_a_at	PHF2	5253	0.3387	4.406	1.536	0.132377	0.8839	-4.5
11719219_a_at	UNC119	9094	0.4349	5.528	1.536	0.132439	0.8839	-4.5
11742822_a_at	DNPEP	23549	0.35	6.973	1.534	0.132796	0.8839	-4.5
11763887_s_at	PAQR3	152559	-0.2924	3.012	-1.534	0.13281	0.8839	-4.501
11742202_s_at	DSPP	1834	-0.4702	3.355	-1.534	0.132874	0.8839	-4.501
11729976_a_at	PTPRN2	5799	0.3859	5.318	1.534	0.13297	0.8839	-4.501
11742838_at	ARRB1	408	0.423	5.764	1.534	0.132994	0.8839	-4.501
11750162_a_at	WDR45B	56270	0.3604	5.697	1.533	0.133091	0.8839	-4.501
11756275_a_at	PDLIM1	9124	0.385	7.298	1.533	0.133214	0.8839	-4.501
11743803_s_at	SEPHS2	22928	0.4461	6.897	1.533	0.133214	0.8839	-4.501
11734527_a_at	RECQL5	9400	-0.2635	3.2	-1.532	0.133368	0.8839	-4.501
11756571_a_at	PSEN1	5663	0.3758	4.948	1.532	0.133388	0.8839	-4.501
11749616_s_at	IGFBP4	3487	0.4975	5.388	1.532	0.133458	0.8839	-4.501
11730432_s_at	ZDHHC7	55625	0.3089	7.938	1.531	0.133568	0.8839	-4.501
11761862_at	SCN11A	11280	-0.4198	3.52	-1.53	0.133843	0.8839	-4.501
11716837_a_at	CDV3	55573	0.3463	6.495	1.53	0.133918	0.8839	-4.502
11762700_at	OFD1	8481	-0.2913	3.488	-1.53	0.133982	0.8839	-4.502
11740501_a_at	SPECC1L	23384	-0.2934	6.211	-1.529	0.134041	0.8839	-4.502
11715431_a_at	TMBIM1	64114	0.7349	7.383	1.529	0.134229	0.8839	-4.502
11729129_a_at	CPA4	51200	-0.3513	3.546	-1.528	0.134387	0.8839	-4.502
11748337_a_at	PIH1D1	55011	0.2888	6.051	1.528	0.134435	0.8839	-4.502
11748410_a_at	FLII	2314	0.5143	7.187	1.526	0.134826	0.8839	-4.502
11723668_at	SEMA3C	10512	-0.6445	8.704	-1.526	0.134865	0.8839	-4.502
11751729_a_at	SAE1	10055	0.4246	5.563	1.526	0.134924	0.8839	-4.502
11743199_at	C8A	731	-0.3783	3.807	-1.525	0.135131	0.8839	-4.503
11716842_a_at	CD53	963	0.7688	7.046	1.525	0.135237	0.8839	-4.503
11723986_s_at	NR2F2	7026	0.4421	6.879	1.524	0.135375	0.8839	-4.503
11734021_at	SHANK2	22941	-0.3406	4.815	-1.523	0.1357	0.8839	-4.503
11730697_at	DCAF12L1	139170	-0.321	2.963	-1.523	0.135745	0.8839	-4.503
11748895_a_at	GRPEL2	134266	-0.3138	3.946	-1.522	0.135748	0.8839	-4.503
11722769_at	MMP24	10893	-0.3538	5.993	-1.522	0.135827	0.8839	-4.503
11758259_s_at	SLCO2B1	11309	0.6107	5.573	1.522	0.135867	0.8839	-4.503
11749450_a_at	DNASE2	1777	0.3071	5.746	1.522	0.135996	0.8839	-4.503
11733072_a_at	PKN1	5585	0.3521	4.265	1.521	0.136223	0.8839	-4.504
11722541_a_at	HIVEP2	3097	0.309	5.116	1.521	0.136235	0.8839	-4.504
11730928_a_at	IKBKB	3551	0.3579	6.69	1.52	0.136286	0.8839	-4.504
11727754_a_at	PLA2G4A	5321	-0.4399	5.736	-1.52	0.13634	0.8839	-4.504
11756611_a_at	PPP1R7	5510	0.3363	7.96	1.52	0.13637	0.8839	-4.504
11752959_x_at	ACTG1	71	0.4734	10.169	1.52	0.136458	0.8839	-4.504
11720785_a_at	CLASRP	11129	0.3314	6.228	1.52	0.136491	0.8839	-4.504
11729989_a_at	CACNA1A	773	-0.3662	5.759	-1.518	0.136881	0.8839	-4.504
11727656_s_at	EPHB1	2047	-0.3307	5.273	-1.517	0.137171	0.8839	-4.504
11722201_x_at	EIF6	3692	0.2834	8.043	1.516	0.137325	0.8839	-4.505
11749644_s_at	ZEB1	6935	0.466	6.523	1.516	0.137332	0.8839	-4.505
11760001_at	BTG4	54766	-0.2815	3.439	-1.516	0.137345	0.8839	-4.505
11723232_x_at	RNF138	51444	0.3319	6.805	1.515	0.137623	0.8839	-4.505
11745364_a_at	STAT5A	6776	0.5934	6.138	1.515	0.137733	0.8839	-4.505
11753435_x_at	SLC3A2	6520	0.5247	6.025	1.514	0.137793	0.8839	-4.505
11719081_a_at	CDC5L	988	0.2842	6.627	1.514	0.13781	0.8839	-4.505
11728933_at	SPACA7	122258	-0.2417	2.84	-1.514	0.137893	0.8839	-4.505
11736104_a_at	ZNF750	79755	-0.4942	4.203	-1.513	0.138022	0.8839	-4.505
11759540_a_at	RPL35A	6165	-0.3411	5.802	-1.513	0.138136	0.8839	-4.505
11720548_at	HNRNPUL2	221092	0.3926	7.66	1.513	0.138246	0.8839	-4.505
11738686_at	OR1L3	26735	-0.2952	4.055	-1.512	0.138272	0.8839	-4.505
11727535_a_at	CCNF	899	-0.3983	3.827	-1.512	0.138292	0.8839	-4.505
11716121_s_at	API5	8539	0.2973	7.39	1.512	0.138295	0.8839	-4.505
11738560_at	OR10W1	81341	-0.3055	3.616	-1.512	0.138295	0.8839	-4.505
11758036_s_at	TDG	6996	-0.3053	6.876	-1.512	0.138469	0.8839	-4.506
11735207_a_at	MDGA2	161357	-0.3196	3.851	-1.511	0.138532	0.8839	-4.506
11726786_at	NKAPL	222698	-0.3167	6.171	-1.511	0.138619	0.8839	-4.506
11744200_a_at	SNRNP200	23020	0.2517	7.465	1.511	0.13872	0.8839	-4.506
11759103_at	CYP4F3	4051	-0.5201	3.791	-1.51	0.138842	0.8839	-4.506
11724808_at	CBL	867	-0.3058	4.466	-1.509	0.139165	0.8839	-4.506
11723561_x_at	SMCO4	56935	0.5392	6.109	1.508	0.139311	0.8839	-4.506
11720699_at	CPA2	1358	-0.2675	4.447	-1.508	0.139325	0.8839	-4.506
11729617_a_at	UBE2J2	118424	0.6141	5.632	1.508	0.139353	0.8839	-4.506
11744204_a_at	PAF1	54623	0.4086	6.13	1.507	0.13958	0.8839	-4.506
11722752_a_at	ELMSAN1	91748	0.3372	6.033	1.507	0.139735	0.8839	-4.507
11756334_x_at	ANXA3	306	-0.7068	6.229	-1.505	0.140215	0.8839	-4.507
11733751_s_at	BDNF	627	-0.5139	3.968	-1.505	0.140226	0.8839	-4.507
11717992_a_at	DNAJC7	7266	0.2767	7.449	1.504	0.140378	0.8839	-4.507
11725932_a_at	HSPA5	3309	0.6582	6.887	1.504	0.140436	0.8839	-4.507
11726989_x_at	EIF2AK1	27102	0.3955	6.753	1.504	0.140448	0.8839	-4.507
11762362_at	TDRD6	221400	-0.4033	4.346	-1.504	0.140465	0.8839	-4.507
11735507_at	C14orf39	317761	-0.2738	3.095	-1.503	0.140597	0.8839	-4.507
11742778_s_at	TBCC	6903	0.3282	6.116	1.503	0.140604	0.8839	-4.507
11738680_at	OR56B4	196335	-0.4041	4.134	-1.503	0.140655	0.8839	-4.507
11740205_a_at	RPH3A	22895	-0.3582	4.643	-1.502	0.140824	0.8839	-4.508
11729861_x_at	H6PD	9563	0.3903	6.448	1.502	0.140922	0.8839	-4.508
11742563_at	OR10A7	121364	-0.325	5.224	-1.501	0.14111	0.8839	-4.508
11716474_a_at	PUM1	9698	0.333	7.185	1.501	0.141288	0.8839	-4.508
11745701_a_at	METRNL	284207	0.4492	6.408	1.5	0.141375	0.8839	-4.508
11718619_a_at	CHRDL1	91851	0.6043	5.766	1.5	0.141381	0.8839	-4.508
11730029_a_at	E2F7	144455	-0.4281	3.211	-1.5	0.141554	0.8839	-4.508
11718676_x_at	TMEM245	23731	0.3765	8.333	1.5	0.141574	0.8839	-4.508
11734257_at	PRKAG3	53632	-0.3578	3.993	-1.499	0.141645	0.8839	-4.508
11723402_a_at	STK4	6789	0.5543	5.979	1.499	0.141698	0.8839	-4.508
11736036_a_at	TADA3	10474	0.2784	6.3	1.498	0.141915	0.8839	-4.508
11742633_at	OR4K13	390433	-0.2665	4.385	-1.497	0.142261	0.8839	-4.509
11756190_a_at	CLK3	1198	0.2909	6.534	1.496	0.142412	0.8839	-4.509
11752103_a_at	HK1	3098	0.4876	5.589	1.496	0.142447	0.8839	-4.509
11741469_a_at	NPC1L1	29881	-0.3383	5.614	-1.496	0.142511	0.8839	-4.509
11745801_s_at	CAP1	10487	0.4103	8.249	1.496	0.14257	0.8839	-4.509
11737200_a_at	PRRX1	5396	0.2932	5.639	1.495	0.142835	0.8839	-4.509
11716244_s_at	WASF2	10163	0.702	5.722	1.494	0.143069	0.8839	-4.509
11715771_a_at	MRPL13	28998	-0.2888	6.224	-1.494	0.143146	0.8839	-4.51
11762549_at	MCTP1	79772	-0.4258	5.265	-1.492	0.143527	0.8839	-4.51
11761412_a_at	ZNF232	7775	-0.2734	3.333	-1.491	0.143734	0.8839	-4.51
11751761_a_at	INTS6	26512	-0.3997	4.457	-1.491	0.143745	0.8839	-4.51
11732617_at	TTLL10	254173	-0.3392	4.974	-1.491	0.143795	0.8839	-4.51
11760386_at	IL16	3603	-0.3491	4.053	-1.49	0.14406	0.8839	-4.51
11718554_a_at	MCOLN1	57192	0.3292	7.521	1.49	0.144193	0.8839	-4.51
11745382_x_at	COG7	91949	0.3069	4.789	1.489	0.144238	0.8839	-4.51
11759069_at	CXXC4	80319	-0.3489	3.207	-1.489	0.144242	0.8839	-4.51
11742344_at	OR4K1	79544	-0.3002	4.349	-1.488	0.144627	0.8839	-4.511
11723276_x_at	CREBZF	58487	-0.4011	3.986	-1.488	0.144668	0.8839	-4.511
11753142_a_at	PSMD11	5717	0.468	6.345	1.487	0.144857	0.8839	-4.511
11716569_at	NOTCH3	4854	0.4156	5.853	1.487	0.144876	0.8839	-4.511
11715899_a_at	SUCLG1	8802	-0.3882	6.673	-1.486	0.145008	0.8839	-4.511
11744724_a_at	CERS2	29956	0.4018	7.153	1.486	0.145026	0.8839	-4.511
11756191_a_at	MAN1C1	57134	0.3697	4.8	1.486	0.145114	0.8839	-4.511
11729245_a_at	GGCX	2677	0.3275	5.079	1.486	0.145224	0.8839	-4.511
11720345_a_at	USP4	7375	0.2718	8.086	1.485	0.14528	0.8839	-4.511
11740111_a_at	COASY	80347	0.2818	5.776	1.485	0.145377	0.8839	-4.511
11747460_x_at	TAGLN2	8407	0.4129	8.081	1.485	0.14549	0.8839	-4.511
11732737_at	NUP62CL	54830	-0.279	3.307	-1.483	0.145902	0.8839	-4.512
11733484_at	PCLO	27445	-0.3874	4.838	-1.483	0.14592	0.8839	-4.512
11731739_a_at	PROX1	5629	-0.3193	4.084	-1.483	0.145923	0.8839	-4.512
11747313_a_at	OXA1L	5018	0.3356	6.744	1.483	0.145937	0.8839	-4.512
11740182_a_at	RHOJ	57381	0.3668	4.311	1.482	0.146187	0.8839	-4.512
11758608_s_at	CSF2RB	1439	0.5948	6.635	1.48	0.146602	0.8839	-4.512
11735665_at	GORAB	92344	-0.3259	3.558	-1.48	0.146653	0.8839	-4.512
11753175_a_at	ADIPOR1	51094	0.4471	6.297	1.48	0.146703	0.8839	-4.512
11748707_a_at	NDUFA10	4705	0.4837	5.774	1.478	0.147323	0.8839	-4.513
11721836_x_at	TMEM14B	81853	-0.2833	8.972	-1.477	0.147409	0.8839	-4.513
11748603_a_at	CDKN1B	1027	0.4584	5.688	1.477	0.14749	0.8839	-4.513
11719641_at	CDS1	1040	-0.3017	3.882	-1.477	0.147584	0.8839	-4.513
11724738_a_at	CD36	948	-0.7243	10.512	-1.476	0.147672	0.8839	-4.513
11734993_at	SKI	6497	0.5734	7.945	1.476	0.147882	0.8839	-4.513
11718491_x_at	FABP5	2171	-0.4912	9.505	-1.475	0.148039	0.8839	-4.514
11754060_a_at	DAD1	1603	-0.2375	9.547	-1.474	0.148184	0.8839	-4.514
11715564_s_at	H1FX	8971	0.2784	8.84	1.474	0.148197	0.8839	-4.514
11722791_s_at	MATN2	4147	0.3371	7.435	1.474	0.148406	0.8839	-4.514
11763246_x_at	HLA-DQB1	3119	0.5974	6.076	1.473	0.14857	0.8839	-4.514
11752095_a_at	PTPRC	5788	0.7677	5.636	1.473	0.148616	0.8839	-4.514
11716533_a_at	PPT1	5538	0.4342	7.542	1.473	0.148667	0.8839	-4.514
11756579_a_at	PSMD1	5707	0.2962	8.353	1.472	0.148845	0.8839	-4.514
11745181_a_at	NAA15	80155	0.5059	4.364	1.472	0.14887	0.8839	-4.514
11742701_x_at	C1R	715	0.6074	8.649	1.472	0.148948	0.8839	-4.514
11757750_a_at	DHX8	1659	0.3471	5.176	1.471	0.149186	0.8839	-4.514
11733262_a_at	CELF2	10659	0.4516	6.476	1.47	0.149337	0.8839	-4.515
11731503_at	TBC1D4	9882	0.3117	6.653	1.47	0.149397	0.8839	-4.515
11752968_a_at	DHX9	1660	0.2923	6.35	1.469	0.149764	0.8839	-4.515
11738249_a_at	ZFYVE27	118813	0.3592	4.134	1.468	0.149833	0.8839	-4.515
11733521_at	NTSR1	4923	-0.2646	4.339	-1.468	0.149944	0.8839	-4.515
11754246_x_at	PABPC1	26986	0.3162	10.075	1.467	0.150124	0.8839	-4.515
11735485_s_at	DMRTA2	63950	-0.3481	3.467	-1.467	0.150148	0.8839	-4.515
11717801_a_at	ATF5	22809	0.3517	4.347	1.467	0.150287	0.8839	-4.515
11722269_a_at	SASH3	54440	0.5562	5.177	1.466	0.150509	0.8839	-4.516
11734931_at	LRRTM3	347731	-0.287	3.886	-1.466	0.150527	0.8839	-4.516
11735753_at	HIST1H4A	8359	-0.386	3.909	-1.466	0.150567	0.8839	-4.516
11744058_a_at	DDOST	1650	0.3905	8.51	1.465	0.150609	0.8839	-4.516
11764000_at	C5orf63	401207	-0.2837	3.384	-1.465	0.150664	0.8839	-4.516
11729449_s_at	TINF2	26277	0.3442	7.709	1.465	0.150672	0.8839	-4.516
11733956_at	SPRR2F	6705	-0.282	4.919	-1.465	0.150832	0.8839	-4.516
11755399_a_at	COL18A1	80781	0.3338	6.902	1.464	0.151002	0.8839	-4.516
11741774_a_at	PPP1R17	10842	-0.2573	3.061	-1.464	0.151014	0.8839	-4.516
11718501_a_at	UBE2Q1	55585	0.3069	7.816	1.464	0.151019	0.8839	-4.516
11720959_a_at	ABCF1	23	0.381	6.003	1.463	0.151375	0.8839	-4.516
11718195_a_at	ATP6V0D1	9114	0.6078	7.58	1.462	0.151471	0.8839	-4.516
11736801_a_at	PLAG1	5324	-0.3333	3.909	-1.462	0.15151	0.8839	-4.516
11748858_a_at	BABAM1	29086	0.3112	7.581	1.462	0.151558	0.8839	-4.516
11751976_a_at	LRP2	4036	-0.2814	4.508	-1.462	0.151581	0.8839	-4.516
11717617_a_at	PXN	5829	0.4002	4.752	1.462	0.151642	0.8839	-4.516
11755102_a_at	SELENOO	83642	0.2871	5.817	1.462	0.151643	0.8839	-4.516
11730558_a_at	BCO2	83875	-0.3365	4.106	-1.462	0.15165	0.8839	-4.516
11717771_a_at	OTUB1	55611	0.3447	6.295	1.461	0.15172	0.8839	-4.516
11747385_a_at	STK25	10494	0.5197	6.11	1.461	0.151727	0.8839	-4.516
11754633_x_at	PPP1CA	5499	0.3914	8.018	1.461	0.151769	0.8839	-4.517
11761677_at	TAMM41	132001	-0.2596	3.543	-1.461	0.151832	0.8839	-4.517
11748886_a_at	FKBP7	51661	-0.3588	5.313	-1.46	0.152071	0.8839	-4.517
11751091_a_at	NUP205	23165	-0.2583	3.954	-1.46	0.152201	0.8839	-4.517
11754345_a_at	TRAPPC12	51112	0.2552	7.015	1.459	0.152369	0.8839	-4.517
11721007_a_at	MED1	5469	0.3163	5.805	1.458	0.152557	0.8839	-4.517
11734210_at	TMPRSS11B	132724	-0.3836	3.75	-1.458	0.152692	0.8839	-4.517
11749027_x_at	HERPUD2	64224	0.3048	5.065	1.458	0.152777	0.8839	-4.517
11740510_a_at	SSPN	8082	0.4041	8.061	1.457	0.152802	0.8839	-4.517
11734681_a_at	ATG4B	23192	0.5585	4.393	1.457	0.152995	0.8839	-4.517
11717448_a_at	MRPS2	51116	0.3394	6.724	1.457	0.152996	0.8839	-4.517
11747260_a_at	ACVRL1	94	0.3738	5.478	1.456	0.153311	0.8839	-4.518
11742147_at	OR52B4	143496	-0.291	3.222	-1.455	0.15344	0.8839	-4.518
11736687_a_at	FGF5	2250	-0.3433	2.944	-1.453	0.154004	0.8839	-4.518
11731392_at	IL20	50604	-0.2711	3.52	-1.453	0.154086	0.8839	-4.518
11759583_at	ERCC6L2	375748	-0.2782	4.632	-1.453	0.154155	0.8839	-4.518
11755817_s_at	GPI	2821	0.3526	8.958	1.452	0.154243	0.8839	-4.518
11739857_at	TENM2	57451	-0.5183	4.12	-1.451	0.154444	0.8839	-4.519
11717664_s_at	KLHL12	59349	0.2688	6.619	1.451	0.154621	0.8839	-4.519
11729534_a_at	BABAM2	9577	0.3107	7.033	1.451	0.154624	0.8839	-4.519
11742683_x_at	HIST1H1C	3006	-0.3023	6.481	-1.451	0.154657	0.8839	-4.519
11731141_at	NDST3	9348	-0.3891	3.555	-1.45	0.154846	0.8839	-4.519
11744071_at	LSG1	55341	0.2974	5.59	1.45	0.154884	0.8839	-4.519
11731271_a_at	MGAM	8972	-0.5138	4.324	-1.45	0.154924	0.8839	-4.519
11757859_x_at	DLK1	8788	-0.3376	3.9	-1.449	0.155102	0.8839	-4.519
11745762_x_at	AHSA1	10598	0.3413	6.718	1.449	0.155115	0.8839	-4.519
11742293_at	OR6C68	403284	-0.4226	3.43	-1.449	0.155219	0.8839	-4.519
11741273_a_at	KCNAB1	7881	-0.3586	5.858	-1.448	0.155388	0.8839	-4.519
11726742_at	OXNAD1	92106	-0.2974	4.47	-1.448	0.155477	0.8839	-4.519
11753401_x_at	TPI1	7167	0.309	9.534	1.447	0.155561	0.8839	-4.519
11760763_at	RBFOX3	146713	-0.3532	4.983	-1.446	0.155947	0.8839	-4.52
11751235_a_at	NR1H2	7376	0.3857	5.455	1.446	0.155996	0.8839	-4.52
11716611_x_at	AP2S1	1175	0.3191	8.309	1.445	0.156244	0.8839	-4.52
11716805_s_at	PLEKHA2	59339	0.4209	7.502	1.444	0.156631	0.8839	-4.52
11763898_at	SNORA37	677819	-0.3374	3.143	-1.443	0.156754	0.8839	-4.52
11743132_at	SLN	6588	-0.287	4.587	-1.443	0.156869	0.8839	-4.52
11752165_s_at	PKM	5315	0.5719	5.84	1.443	0.156906	0.8839	-4.52
11761032_at	CCNG2	901	-0.3122	5.131	-1.442	0.156972	0.8839	-4.521
11734006_a_at	IRAK1	3654	0.2848	6.289	1.442	0.157185	0.8839	-4.521
11748629_a_at	IFRD1	3475	-0.383	6.746	-1.441	0.157273	0.8839	-4.521
11744054_a_at	ZNFX1	57169	0.4961	4.716	1.441	0.157311	0.8839	-4.521
11715473_at	SRPRA	6734	0.2817	6.912	1.441	0.157395	0.8839	-4.521
11731975_a_at	IGSF9	57549	-0.262	5.303	-1.441	0.157412	0.8839	-4.521
11757173_x_at	SNORD94	692225	-0.2717	4.275	-1.44	0.157704	0.8839	-4.521
11737392_at	PROKR2	128674	-0.3282	4.862	-1.438	0.15818	0.8839	-4.521
11741595_at	TSHB	7252	-0.3501	3.71	-1.438	0.158252	0.8839	-4.521
11751867_a_at	RBIS	401466	-0.3687	7.585	-1.438	0.158335	0.8839	-4.522
11738305_at	VAX1	11023	-0.287	4.421	-1.437	0.158444	0.8839	-4.522
11735171_at	TM4SF20	79853	-0.3291	3.683	-1.437	0.158478	0.8839	-4.522
11736320_at	ANKRD26	22852	-0.2942	3.876	-1.437	0.158605	0.8839	-4.522
11730731_s_at	DNAJB9	4189	-0.3394	4.97	-1.436	0.158878	0.8839	-4.522
11731906_at	PRRG3	79057	-0.3059	4.935	-1.435	0.159004	0.8839	-4.522
11715589_at	DYNC1H1	1778	0.3832	4.798	1.435	0.159113	0.8839	-4.522
11751022_x_at	EEF2	1938	0.5638	8.356	1.435	0.159151	0.8839	-4.522
11726479_a_at	MX2	4600	0.4057	6.381	1.434	0.1592	0.8839	-4.522
11735956_at	METTL11B	149281	-0.3605	4.109	-1.434	0.159479	0.8839	-4.522
11729145_x_at	HNRNPD	3184	0.3221	7.659	1.433	0.159712	0.8839	-4.523
11734637_at	TAS2R60	338398	-0.2561	4.268	-1.432	0.159829	0.8839	-4.523
11758555_s_at	GPR183	1880	0.5931	6.458	1.432	0.159968	0.8839	-4.523
11719029_at	PIK3AP1	118788	0.5002	7.111	1.431	0.160139	0.8839	-4.523
11740398_a_at	FRK	2444	-0.2672	3.03	-1.431	0.160145	0.8839	-4.523
11761169_at	ACAN	176	-0.2823	3.987	-1.431	0.160249	0.8839	-4.523
11716472_a_at	RAF1	5894	0.2795	6.44	1.431	0.160303	0.8839	-4.523
11745273_a_at	ADGRL2	23266	-0.385	5.715	-1.43	0.160389	0.8839	-4.523
11747371_a_at	ANKRD17	26057	0.3851	7.337	1.43	0.160526	0.8839	-4.523
11715898_a_at	TNIP1	10318	0.4326	7.379	1.429	0.160665	0.8839	-4.523
11758225_s_at	IQGAP2	10788	0.5265	6.052	1.428	0.161167	0.8839	-4.524
11749548_a_at	KCTD1	284252	-0.2747	4.425	-1.428	0.161189	0.8839	-4.524
11763549_at	JRKL	8690	-0.262	3.524	-1.427	0.161213	0.8839	-4.524
11716115_s_at	ZFP36L1	677	0.323	5.506	1.427	0.161274	0.8839	-4.524
11744171_a_at	DNAJC4	3338	0.4519	7.185	1.426	0.161579	0.8839	-4.524
11732825_at	SPATA19	219938	-0.2686	3.391	-1.426	0.16158	0.8839	-4.524
11745459_a_at	FADS1	3992	-0.5574	6.893	-1.426	0.161595	0.8839	-4.524
11744205_x_at	NPDC1	56654	0.4095	6.499	1.426	0.161711	0.8839	-4.524
11752162_at	IQSEC3	440073	-0.309	3.792	-1.425	0.161776	0.8839	-4.524
11762628_x_at	CTCFL	140690	-0.2585	3.942	-1.425	0.161848	0.8839	-4.524
11757993_s_at	KATNAL2	83473	-0.3369	3.82	-1.425	0.161898	0.8839	-4.524
11718340_x_at	DAZAP2	9802	0.3536	7.963	1.425	0.161905	0.8839	-4.524
11761641_at	OGFOD2	79676	-0.3135	4.551	-1.425	0.162025	0.8839	-4.524
11740450_a_at	KLRD1	3824	-0.3539	4.604	-1.424	0.162095	0.8839	-4.524
11758129_s_at	CPLX3	594855	-0.3778	3.263	-1.423	0.162543	0.8839	-4.525
11727012_a_at	CELF4	56853	-0.4608	4.162	-1.422	0.162678	0.8839	-4.525
11732212_at	ZKSCAN1	7586	0.3044	6.846	1.421	0.162944	0.8839	-4.525
11736907_at	KLF17	128209	-0.3156	3.837	-1.421	0.163153	0.8839	-4.525
11733664_x_at	ARHGAP11A	9824	-0.2676	3.113	-1.421	0.163182	0.8839	-4.525
11727894_a_at	GKAP1	80318	-0.3289	7.067	-1.421	0.163186	0.8839	-4.525
11746836_a_at	TMEFF2	23671	-0.327	4.352	-1.42	0.163243	0.8839	-4.525
11733049_s_at	NSMCE1	197370	0.2455	7.81	1.42	0.163251	0.8839	-4.525
11726421_a_at	APBB1IP	54518	0.4409	8.382	1.42	0.163395	0.8839	-4.525
11742320_at	EDA	1896	-0.2531	4.543	-1.419	0.163522	0.8839	-4.525
11745749_x_at	ARPC3	10094	0.337	8.964	1.419	0.163529	0.8839	-4.525
11716173_a_at	P4HB	5034	0.828	6.489	1.419	0.163552	0.8839	-4.525
11717409_at	SH2B3	10019	0.4113	6.286	1.419	0.163562	0.8839	-4.525
11737210_a_at	HDGF	3068	0.5039	7.58	1.419	0.163582	0.8839	-4.525
11724657_at	RBP3	5949	-0.2692	3.016	-1.419	0.163677	0.8839	-4.525
11720256_x_at	SEPTIN4	5414	0.3551	5.412	1.419	0.163704	0.8839	-4.525
11757699_x_at	PSMD4	5710	0.2446	8.317	1.417	0.164259	0.8839	-4.526
11716759_a_at	CASP4	837	0.3671	6.194	1.416	0.164406	0.8839	-4.526
11740713_a_at	ELAVL4	1996	-0.4333	4.096	-1.416	0.164542	0.8839	-4.526
11741482_a_at	CLCN5	1184	-0.278	3.8	-1.416	0.164576	0.8839	-4.526
11753553_a_at	DNAJC27	51277	-0.2555	3.646	-1.416	0.164589	0.8839	-4.526
11715477_at	TFRC	7037	0.5591	7.484	1.416	0.164597	0.8839	-4.526
11757307_s_at	CTSD	1509	0.493	8.075	1.415	0.164825	0.8839	-4.526
11733093_a_at	FOXRED2	80020	0.3137	5.887	1.414	0.165009	0.8839	-4.526
11717208_at	RXRB	6257	0.2811	5.881	1.414	0.165045	0.8839	-4.526
11722510_at	CRTC3	64784	0.2717	7.462	1.414	0.16505	0.8839	-4.526
11756248_a_at	PDPK1	5170	0.587	5.06	1.414	0.165155	0.8839	-4.527
11715663_a_at	STARD7	56910	0.3775	6.395	1.414	0.165168	0.8839	-4.527
11717052_at	SSR1	6745	0.3822	6.186	1.414	0.165203	0.8839	-4.527
11758028_s_at	FOXQ1	94234	-0.4052	4.208	-1.414	0.165204	0.8839	-4.527
11759303_at	MFHAS1	9258	0.3876	5.543	1.412	0.165722	0.8839	-4.527
11747666_a_at	WARS	7453	0.5446	5.837	1.412	0.165785	0.8839	-4.527
11715999_a_at	CAB39	51719	0.4012	3.566	1.412	0.165821	0.8839	-4.527
11735862_at	DLEU7	220107	-0.2797	3.787	-1.411	0.165836	0.8839	-4.527
11757660_a_at	SNRPB	6628	0.3875	7.916	1.411	0.166076	0.8839	-4.527
11744498_x_at	TRO	7216	-0.3295	5.192	-1.411	0.166077	0.8839	-4.527
11740579_a_at	NTRK3	4916	-0.33	4.802	-1.409	0.166416	0.8839	-4.527
11716147_s_at	CHMP7	91782	0.3623	6.752	1.409	0.166656	0.8839	-4.528
11729169_a_at	DUSP10	11221	0.3711	4.269	1.408	0.166781	0.8839	-4.528
11758007_s_at	YAF2	10138	-0.3361	5.141	-1.408	0.166853	0.8839	-4.528
11723516_a_at	CAB39L	81617	0.3442	6.39	1.408	0.166885	0.8839	-4.528
11755514_s_at	CTCF	10664	0.2777	6.97	1.408	0.166964	0.8839	-4.528
11743041_a_at	STIP1	10963	0.5462	4.83	1.407	0.167006	0.8839	-4.528
11757013_x_at	CAV1	857	-0.5161	9.868	-1.407	0.167165	0.8839	-4.528
11737823_at	POMK	84197	-0.299	4.594	-1.407	0.167219	0.8839	-4.528
11743026_at	2011-03-01	441061	-0.244	3.386	-1.407	0.167221	0.8839	-4.528
11751500_a_at	SLC22A10	387775	-0.3029	5.314	-1.406	0.167295	0.8839	-4.528
11735573_at	MMP21	118856	-0.3199	4.273	-1.406	0.167463	0.8839	-4.528
11730997_at	LRRN1	57633	-0.29	3.636	-1.404	0.167931	0.8839	-4.529
11719680_x_at	TNFRSF10B	8795	0.3432	6.235	1.404	0.168177	0.8839	-4.529
11749744_a_at	TBL1XR1	79718	0.3012	6.021	1.403	0.168395	0.8839	-4.529
11749739_a_at	ASNA1	439	0.37	6.3	1.402	0.168486	0.8839	-4.529
11754079_s_at	NDUFA5	4698	-0.307	7.32	-1.402	0.168686	0.8839	-4.529
11735898_s_at	TOM1	10043	0.375	6.223	1.401	0.169018	0.8839	-4.529
11715750_at	SSRP1	6749	0.297	5.387	1.4	0.1693	0.8839	-4.529
11751651_s_at	PLSCR1	5359	0.4123	7.356	1.4	0.169353	0.8839	-4.53
11738617_s_at	MYO7A	4647	0.4027	4.788	1.398	0.169782	0.8839	-4.53
11741447_s_at	RNASE4	6038	-0.406	8.825	-1.397	0.169966	0.8839	-4.53
11729043_a_at	OR51E1	143503	-0.2668	3.974	-1.397	0.170023	0.8839	-4.53
11749574_a_at	RPA2	6118	0.3866	6.187	1.397	0.170031	0.8839	-4.53
11732765_at	RUFY2	55680	-0.4028	4.295	-1.397	0.170111	0.8839	-4.53
11756201_x_at	CHI3L2	1117	0.4295	5.432	1.397	0.170166	0.8839	-4.53
11747422_a_at	BUD23	114049	0.4027	5.614	1.397	0.170186	0.8839	-4.53
11729993_at	STOX2	56977	-0.3111	5.057	-1.397	0.170222	0.8839	-4.53
11759542_s_at	PACSIN2	11252	0.2747	7.728	1.396	0.170263	0.8839	-4.53
11763861_a_at	SH3BGRL	6451	-0.375	4.91	-1.396	0.170417	0.8839	-4.53
11754915_a_at	CCDC115	84317	0.2894	5.271	1.395	0.170615	0.8839	-4.53
11737502_at	TRPC5	7224	-0.2653	3.515	-1.395	0.170675	0.8839	-4.53
11759536_a_at	TTC17	55761	0.2769	6.297	1.395	0.170848	0.8839	-4.531
11751305_a_at	B4GAT1	11041	0.3528	5.344	1.394	0.17088	0.8839	-4.531
11758434_s_at	FBXW2	26190	0.3943	6.567	1.394	0.170885	0.8839	-4.531
11740225_a_at	CHST4	10164	-0.2538	5.572	-1.394	0.1709	0.8839	-4.531
11759203_a_at	ZNF223	7766	-0.2847	5.05	-1.394	0.170965	0.8839	-4.531
11743972_a_at	DDIT4	54541	0.6204	7.137	1.394	0.171028	0.8839	-4.531
11716928_a_at	TBC1D5	9779	0.2486	6.858	1.393	0.171198	0.8839	-4.531
11745221_a_at	ATP2C1	27032	-0.2924	8.246	-1.393	0.171299	0.8839	-4.531
11738859_s_at	UBXN6	80700	0.3639	7.217	1.392	0.171481	0.8839	-4.531
11733457_at	INTS2	57508	-0.2438	3.78	-1.391	0.171973	0.8839	-4.531
11759382_at	GRK7	131890	-0.3479	3.571	-1.39	0.172131	0.8839	-4.531
11744388_a_at	ARFRP1	10139	0.4132	5.494	1.39	0.172138	0.8839	-4.531
11753810_a_at	CCL5	6352	0.5772	7.222	1.39	0.172173	0.8839	-4.531
11717055_a_at	CORO1C	23603	0.4145	5.224	1.39	0.172303	0.8839	-4.532
11754789_a_at	SMYD2	56950	0.2717	7.798	1.389	0.172389	0.8839	-4.532
11719761_at	ARRDC4	91947	0.3623	6.115	1.388	0.172672	0.8839	-4.532
11761716_at	COA3	28958	-0.3038	4.041	-1.388	0.172696	0.8839	-4.532
11720558_a_at	GEM	2669	0.3449	4.524	1.388	0.172795	0.8839	-4.532
11724346_a_at	IFIH1	64135	0.4324	5.587	1.388	0.172861	0.8839	-4.532
11724598_at	ASPRV1	151516	-0.2809	5.202	-1.388	0.172958	0.8839	-4.532
11722096_a_at	EIF4ENIF1	56478	0.2825	6.032	1.388	0.17296	0.8839	-4.532
11720455_a_at	CAPRIN1	4076	0.2947	6.227	1.387	0.172976	0.8839	-4.532
11744168_at	DPT	1805	0.4773	9.429	1.387	0.172985	0.8839	-4.532
11737252_a_at	SLC16A11	162515	-0.2568	4.868	-1.387	0.173184	0.8839	-4.532
11716450_s_at	RFTN1	23180	0.279	8.702	1.386	0.173321	0.8839	-4.532
11731356_a_at	IP6K3	117283	-0.276	3.48	-1.386	0.173422	0.8839	-4.532
11716847_a_at	SLC43A3	29015	0.421	6.942	1.385	0.173628	0.8839	-4.532
11752137_a_at	ADAMTS6	11174	-0.2354	3.362	-1.385	0.173659	0.8839	-4.532
11762619_a_at	BMP5	653	-0.3602	3.422	-1.385	0.173836	0.8839	-4.533
11716713_a_at	ARHGAP17	55114	0.3203	6.423	1.384	0.173878	0.8839	-4.533
11753942_a_at	UCA1	652995	-0.3086	3.854	-1.384	0.173892	0.8839	-4.533
11715552_a_at	IMMT	10989	0.4044	7.454	1.384	0.174038	0.8839	-4.533
11727632_at	SLC16A10	117247	-0.3398	4.74	-1.384	0.174123	0.8839	-4.533
11718509_s_at	UBE2L3	7332	0.336	7.02	1.384	0.174167	0.8839	-4.533
11720663_a_at	GNA11	2767	0.5823	6.535	1.383	0.17425	0.8839	-4.533
11724582_a_at	TPRG1L	127262	0.3825	5.982	1.383	0.174254	0.8839	-4.533
11717838_a_at	SRSF4	6429	0.3038	7.535	1.383	0.174302	0.8839	-4.533
11717752_s_at	SEC14L1	6397	0.4304	5.942	1.383	0.174372	0.8839	-4.533
11717562_x_at	DTX3L	151636	0.3079	5.377	1.382	0.17461	0.8839	-4.533
11751314_a_at	SLC39A1	27173	0.423	6.101	1.382	0.174655	0.8839	-4.533
11734871_s_at	COMT	1312	0.4955	8.535	1.382	0.174658	0.8839	-4.533
11750638_a_at	SF3A1	10291	0.2928	7.556	1.381	0.174919	0.8839	-4.533
11729064_at	OPA3	80207	-0.2538	4.144	-1.38	0.175147	0.8839	-4.533
11744685_a_at	B4GALNT1	2583	-0.2343	4.703	-1.38	0.175159	0.8839	-4.533
11758370_s_at	ETS2	2114	0.3991	6.091	1.38	0.175267	0.8839	-4.534
11740384_a_at	KSR1	8844	-0.2653	4.229	-1.378	0.175943	0.8839	-4.534
11716037_x_at	GPAA1	8733	0.3186	6.917	1.377	0.176071	0.8839	-4.534
11762687_x_at	MUC1	4582	-0.2631	5.037	-1.377	0.176089	0.8839	-4.534
11739245_a_at	ANKFY1	51479	0.296	5.507	1.377	0.176149	0.8839	-4.534
11763622_a_at	FKBP9	11328	0.427	4.284	1.377	0.176181	0.8839	-4.534
11742799_at	ATF7IP	55729	0.2424	6.115	1.377	0.176191	0.8839	-4.534
11746380_a_at	PHLDB1	23187	0.3075	4.823	1.376	0.176332	0.8839	-4.534
11733005_at	FCGR3B	2215	-0.8714	6.494	-1.376	0.176406	0.8839	-4.534
11761647_at	ZNF333	84449	-0.315	3.371	-1.376	0.176457	0.8839	-4.534
11733618_a_at	ACVR1C	130399	-0.4817	7.384	-1.376	0.176578	0.8839	-4.534
11715729_s_at	CYP19A1	1588	-0.2995	4.018	-1.375	0.176782	0.8839	-4.535
11754994_a_at	SART1	9092	0.4612	5.574	1.375	0.176884	0.8839	-4.535
11738227_at	HRNR	388697	-0.2772	2.829	-1.374	0.17696	0.8839	-4.535
11741736_at	CENPN	55839	-0.2929	4.234	-1.374	0.177125	0.8839	-4.535
11745841_a_at	CNDP2	55748	0.5219	5.036	1.373	0.177272	0.8839	-4.535
11762435_at	FGFR2	2263	-0.2745	3.704	-1.373	0.177448	0.8839	-4.535
11717595_s_at	ELF3	1999	-0.2384	3.322	-1.373	0.177508	0.8839	-4.535
11715370_s_at	LGALS3BP	3959	0.4878	8.454	1.372	0.177621	0.8839	-4.535
11722685_s_at	LIFR	3977	0.3154	7.672	1.371	0.177897	0.8839	-4.535
11740214_a_at	TBL1X	6907	0.3674	5.597	1.371	0.178084	0.8839	-4.535
11721347_a_at	MPEG1	219972	0.3625	8.067	1.371	0.17809	0.8839	-4.535
11716859_a_at	ETFA	2108	-0.3445	8.349	-1.371	0.178148	0.8839	-4.535
11746705_a_at	RGS16	6004	0.4541	4.834	1.37	0.178211	0.8839	-4.535
11755648_a_at	MICAL2	9645	0.3	6.462	1.37	0.178239	0.8839	-4.536
11724762_a_at	DEPTOR	64798	0.4214	4.956	1.37	0.178435	0.8839	-4.536
11725524_s_at	DSG2	1829	-0.418	6.928	-1.37	0.178476	0.8839	-4.536
11758033_s_at	APOB	338	-0.564	4.06	-1.369	0.178607	0.8839	-4.536
11725953_a_at	RNF10	9921	0.2514	7.774	1.369	0.178662	0.8839	-4.536
11734309_at	NPVF	64111	-0.3898	3.645	-1.369	0.178712	0.8839	-4.536
11747181_a_at	LMAN1	3998	0.3656	5.868	1.368	0.17879	0.8839	-4.536
11740600_at	TRHR	7201	-0.2913	3.745	-1.368	0.178908	0.8839	-4.536
11761815_at	LRRC8C	84230	-0.2843	5.655	-1.368	0.178912	0.8839	-4.536
11758995_at	LOX	4015	-0.4761	7.111	-1.368	0.178996	0.8839	-4.536
11737918_a_at	PTPRS	5802	0.4088	4.147	1.367	0.179195	0.8839	-4.536
11730373_a_at	FYB1	2533	0.5705	5.701	1.367	0.179326	0.8839	-4.536
11755247_x_at	DAND5	199699	-0.2459	3.398	-1.367	0.179341	0.8839	-4.536
11725346_x_at	GPX1	2876	-0.2605	11.155	-1.367	0.17939	0.8839	-4.536
11746840_a_at	PPP1R9A	55607	-0.2765	4.922	-1.366	0.179491	0.8839	-4.536
11722900_s_at	RARA	5914	0.3405	6.875	1.366	0.179555	0.8839	-4.536
11739275_x_at	PAK2	5062	0.277	6.792	1.365	0.179861	0.8839	-4.537
11763504_at	NF1	4763	-0.319	4.218	-1.365	0.179875	0.8839	-4.537
11742519_at	OR11G2	390439	-0.2469	3.261	-1.365	0.180029	0.8839	-4.537
11749525_a_at	AKT2	208	0.614	6.371	1.364	0.180039	0.8839	-4.537
11722075_at	HEYL	26508	-0.2637	4.955	-1.364	0.180201	0.8839	-4.537
11724757_a_at	GPBP1L1	60313	0.2421	6.449	1.364	0.180319	0.8839	-4.537
11743701_at	GNL3L	54552	0.3513	6.313	1.363	0.180353	0.8839	-4.537
11720193_x_at	NDUFAF4	29078	-0.2699	6.688	-1.363	0.180367	0.8839	-4.537
11725433_at	PBX2	5089	0.3063	6.432	1.363	0.180384	0.8839	-4.537
11733551_at	ZIC5	85416	-0.3451	3.484	-1.363	0.180431	0.8839	-4.537
11746147_a_at	EIF2B1	1967	0.3735	6.122	1.363	0.180443	0.8839	-4.537
11729148_a_at	SMDT1	91689	-0.2292	8.425	-1.363	0.180483	0.8839	-4.537
11748211_a_at	OSBPL9	114883	0.2646	6.571	1.362	0.180832	0.8839	-4.537
11759719_at	PASK	23178	-0.2438	3.413	-1.362	0.180852	0.8839	-4.537
11759315_at	RIMS3	9783	-0.2982	3.609	-1.361	0.18119	0.8839	-4.537
11759414_at	GCSH	2653	-0.3653	4.602	-1.361	0.181265	0.8839	-4.537
11715565_at	PSMD2	5708	0.4103	3.918	1.36	0.181439	0.8839	-4.538
11749798_a_at	GNAI1	2770	-0.5309	5.846	-1.36	0.181497	0.8839	-4.538
11717626_a_at	NDUFC2	4718	-0.2318	9.937	-1.36	0.181581	0.8839	-4.538
11718541_a_at	MTSS1	9788	0.3047	6.735	1.359	0.181629	0.8839	-4.538
11733635_at	FAM92B	339145	-0.2417	3.655	-1.359	0.181657	0.8839	-4.538
11722709_a_at	CCSER2	54462	0.3458	6.333	1.359	0.181667	0.8839	-4.538
11733241_at	IRAK2	3656	-0.2373	5.84	-1.359	0.181673	0.8839	-4.538
11748553_x_at	UQCC1	55245	0.2969	4.171	1.359	0.181689	0.8839	-4.538
11723913_a_at	CACTIN	58509	0.3715	5.859	1.359	0.181692	0.8839	-4.538
11715970_a_at	EPRS	2058	0.3542	6.456	1.358	0.181952	0.8839	-4.538
11718129_x_at	ARL2	402	0.3388	7.401	1.358	0.182034	0.8839	-4.538
11762350_at	ZNF28	7576	-0.2985	5.285	-1.357	0.182307	0.8839	-4.538
11729785_a_at	SOX13	9580	-0.2672	4.221	-1.357	0.182363	0.8839	-4.538
11721709_a_at	UBN1	29855	0.3637	5.616	1.357	0.182365	0.8839	-4.538
11743123_a_at	TLN1	7094	0.3873	6.004	1.357	0.182374	0.8839	-4.538
11716919_a_at	PDIA5	10954	0.3502	5.451	1.356	0.182598	0.8839	-4.538
11757763_s_at	IGF2BP2	10644	-0.3003	6.268	-1.356	0.182682	0.8839	-4.538
11750433_x_at	CCT3	7203	0.3231	7.849	1.355	0.182866	0.8839	-4.539
11718882_x_at	PSMC4	5704	0.2985	6.661	1.355	0.182905	0.8839	-4.539
11763534_x_at	CNTNAP3	79937	-0.3129	4.428	-1.355	0.182953	0.8839	-4.539
11762526_at	ZNF658	26149	-0.4139	5.966	-1.354	0.18319	0.8839	-4.539
11721244_a_at	BGN	633	0.2803	3.337	1.354	0.183464	0.8839	-4.539
11746236_a_at	LIN37	55957	0.3436	5.542	1.354	0.183487	0.8839	-4.539
11728243_a_at	SLC12A1	6557	-0.2511	2.918	-1.353	0.183566	0.8839	-4.539
11760306_at	MRPS18A	55168	-0.2577	5.176	-1.353	0.183759	0.8839	-4.539
11720756_at	STAT3	6774	0.5412	7.753	1.352	0.183911	0.8839	-4.539
11730165_at	GSC	145258	0.379	4.278	1.352	0.183959	0.8839	-4.539
11726411_a_at	ZBTB7C	201501	-0.2729	5.635	-1.352	0.184002	0.8839	-4.539
11748350_a_at	USP7	7874	0.2856	5.189	1.352	0.184098	0.8839	-4.539
11723756_at	ZFR	51663	0.4202	5.641	1.351	0.184279	0.8839	-4.539
11716955_s_at	CTDSP2	10106	0.2236	9.627	1.351	0.184385	0.8839	-4.539
11723214_a_at	MEF2C	4208	0.266	5.82	1.351	0.184389	0.8839	-4.539
11758000_s_at	CXADR	1525	-0.7306	7.008	-1.351	0.184415	0.8839	-4.539
11737809_at	KCNH7	90134	-0.457	3.746	-1.35	0.184586	0.8839	-4.54
11718665_s_at	SRSF9	8683	0.3745	7.369	1.349	0.184779	0.8839	-4.54
11734843_x_at	MPHOSPH8	54737	0.2762	6.257	1.349	0.184855	0.8839	-4.54
11732528_s_at	TBX5	6910	-0.3258	4.756	-1.349	0.184856	0.8839	-4.54
11723455_a_at	PI16	221476	0.43	6.369	1.348	0.18534	0.8839	-4.54
11725270_at	SLC12A3	6559	-0.2513	3.716	-1.348	0.185362	0.8839	-4.54
11723863_a_at	DOCK10	55619	0.4715	4.943	1.347	0.185441	0.8839	-4.54
11718861_a_at	HCK	3055	0.5657	5.863	1.347	0.185479	0.8839	-4.54
11740483_at	TNR	7143	-0.2755	3.309	-1.346	0.185849	0.8839	-4.54
11751105_s_at	WFS1	7466	0.2713	6.18	1.346	0.185853	0.8839	-4.54
11729060_a_at	DNAH5	1767	-0.2895	3.743	-1.345	0.186076	0.8839	-4.541
11722609_a_at	CDC42SE1	56882	0.3668	6.676	1.345	0.186156	0.8839	-4.541
11738762_at	OR6Q1	219952	-0.3072	5.125	-1.344	0.186372	0.8839	-4.541
11751270_a_at	PI15	51050	-0.2687	3.859	-1.344	0.186441	0.8839	-4.541
11741933_at	RFPL1	5988	-0.3728	3.107	-1.344	0.18645	0.8839	-4.541
11737834_at	IL12B	3593	-0.2466	3.329	-1.344	0.18646	0.8839	-4.541
11758988_at	SYT17	51760	-0.3434	4.08	-1.344	0.186463	0.8839	-4.541
11757761_x_at	RPS26	6231	-0.3267	11.214	-1.344	0.186521	0.8839	-4.541
11721661_a_at	TBXAS1	6916	0.5058	5.994	1.344	0.186521	0.8839	-4.541
11735741_s_at	RASA3	22821	0.3949	8.274	1.344	0.18661	0.8839	-4.541
11721853_x_at	NCAPH	23397	-0.2698	3.823	-1.343	0.186699	0.8839	-4.541
11728405_s_at	NRROS	375387	0.3766	4.69	1.343	0.186706	0.8839	-4.541
11730104_a_at	PKLR	5313	-0.3237	4.484	-1.343	0.186809	0.8839	-4.541
11762079_at	NIT2	56954	-0.2718	3.92	-1.343	0.186858	0.8839	-4.541
11735094_at	LEP	3952	0.5912	6.955	1.343	0.186946	0.8839	-4.541
11761210_at	SDS	10993	-0.2946	4.355	-1.342	0.187196	0.8839	-4.541
11735369_at	UNC5C	8633	-0.2521	3.763	-1.341	0.187421	0.8839	-4.541
11716139_s_at	SMS	6611	0.354	7.998	1.341	0.187451	0.8839	-4.541
11720494_a_at	CTNNAL1	8727	-0.4044	7.509	-1.341	0.187534	0.8839	-4.541
11747401_s_at	COPS7A	50813	0.4379	6.289	1.34	0.187834	0.8839	-4.542
11743000_at	CD83	9308	0.5233	6.414	1.34	0.187881	0.8839	-4.542
11744358_x_at	TACC1	6867	0.3956	7.631	1.339	0.188039	0.8839	-4.542
11743308_s_at	COPS4	51138	-0.2204	7.926	-1.339	0.188085	0.8839	-4.542
11744626_a_at	RPAIN	84268	-0.2417	6.177	-1.339	0.188267	0.8839	-4.542
11759463_at	ADAMTS20	80070	-0.3189	4.795	-1.339	0.188277	0.8839	-4.542
11733317_s_at	AK2	204	-0.2493	7.975	-1.338	0.188441	0.8839	-4.542
11730249_at	MRPS28	28957	-0.2836	5.687	-1.338	0.188487	0.8839	-4.542
11735685_at	LCE1E	353135	-0.3015	5.846	-1.337	0.188762	0.8839	-4.542
11729366_at	PRKAA2	5563	-0.2774	3.451	-1.337	0.18879	0.8839	-4.542
11725655_at	GTF2H5	404672	-0.2856	8.012	-1.336	0.189136	0.8839	-4.542
11742518_at	OR7G2	390882	-0.2459	3.923	-1.335	0.18935	0.8839	-4.543
11740115_a_at	CGN	57530	-0.3038	3.815	-1.335	0.189367	0.8839	-4.543
11719103_at	CPNE3	8895	0.3864	6.538	1.335	0.189476	0.8839	-4.543
11727565_a_at	TNFSF13B	10673	0.4059	7.203	1.335	0.189538	0.8839	-4.543
11754974_x_at	NT5C2	22978	0.256	5.995	1.334	0.189896	0.8839	-4.543
11736635_a_at	AAK1	22848	0.3712	7.72	1.333	0.189941	0.8839	-4.543
11746497_a_at	MSI2	124540	-0.2274	3.639	-1.333	0.189965	0.8839	-4.543
11716224_a_at	CKAP5	9793	0.2541	5.976	1.333	0.190043	0.8839	-4.543
11727662_at	FOXA3	3171	-0.2215	3.27	-1.333	0.190133	0.8839	-4.543
11733088_at	MAF	4094	0.3557	9.229	1.333	0.190186	0.8839	-4.543
11760225_at	KIZ	55857	-0.4851	5.015	-1.332	0.19027	0.8839	-4.543
11732534_a_at	RGS7	6000	-0.2501	3.671	-1.332	0.190453	0.8839	-4.543
11743210_at	TAAR9	134860	-0.2961	3.838	-1.332	0.1905	0.8839	-4.543
11761099_at	UBR2	23304	-0.2382	2.95	-1.331	0.190649	0.8839	-4.543
11733242_at	UBXN10	127733	-0.2559	4.172	-1.331	0.190728	0.8839	-4.543
11717590_a_at	CNOT1	23019	0.2911	5.731	1.331	0.190798	0.8839	-4.543
11733343_a_at	UTP6	55813	0.2569	7.251	1.331	0.190814	0.8839	-4.543
11743084_s_at	BNIP3	664	-0.3487	8.733	-1.331	0.190828	0.8839	-4.543
11744254_at	COPB2	9276	0.297	6.699	1.331	0.190849	0.8839	-4.543
11717492_x_at	DYNLRB1	83658	0.2851	9.068	1.33	0.190985	0.8839	-4.544
11748048_a_at	SUN2	25777	0.5184	4.645	1.33	0.191005	0.8839	-4.544
11757442_a_at	SERPINE2	5270	0.5437	5.278	1.33	0.191039	0.8839	-4.544
11734584_at	TAAR2	9287	-0.3048	4.14	-1.33	0.191115	0.8839	-4.544
11721264_a_at	GRIA2	2891	-0.3456	3.468	-1.329	0.191308	0.8839	-4.544
11719631_s_at	BIN1	274	0.2678	8.192	1.329	0.191331	0.8839	-4.544
11718132_at	RBP4	5950	-0.7284	10.716	-1.329	0.191472	0.8839	-4.544
11751978_a_at	ZNF280B	140883	-0.2943	4.461	-1.329	0.191531	0.8839	-4.544
11728665_a_at	PCBP2	5094	0.2308	10.135	1.328	0.191554	0.8839	-4.544
11755325_s_at	NPTX1	4884	-0.2582	3.587	-1.328	0.191555	0.8839	-4.544
11721120_a_at	NUDT5	11164	-0.2728	6.28	-1.328	0.191592	0.8839	-4.544
11718230_a_at	HLA-F	3134	0.425	8.273	1.328	0.191627	0.8839	-4.544
11760924_at	RBM8A	9939	-0.2611	4.37	-1.328	0.19186	0.8839	-4.544
11716873_a_at	WDR46	9277	0.3751	5.545	1.327	0.191897	0.8839	-4.544
11760762_x_at	DENND2A	27147	-0.5821	4.664	-1.327	0.191928	0.8839	-4.544
11716662_at	SUSD6	9766	0.2618	7.688	1.326	0.192483	0.8839	-4.544
11755208_a_at	DNASE1L1	1774	0.3045	5.995	1.326	0.192512	0.8839	-4.544
11731378_a_at	MED25	81857	0.4047	6.576	1.324	0.192934	0.8839	-4.545
11757597_a_at	YKT6	10652	0.3531	7.395	1.324	0.193008	0.8839	-4.545
11730584_a_at	ABCG4	64137	-0.28	4.323	-1.324	0.193074	0.8839	-4.545
11724592_at	TCP10L	140290	-0.2768	5.002	-1.324	0.193078	0.8839	-4.545
11728012_at	PRTG	283659	-0.2555	3.995	-1.324	0.193148	0.8839	-4.545
11715524_a_at	COTL1	23406	0.4643	8.024	1.323	0.193299	0.8839	-4.545
11719997_a_at	TLE4	7091	-0.498	6.782	-1.323	0.193424	0.8839	-4.545
11763814_a_at	OPRK1	4986	-0.3453	3.683	-1.323	0.193429	0.8839	-4.545
11748018_a_at	KCNJ13	3769	-0.2998	3.902	-1.322	0.193516	0.8839	-4.545
11737654_at	OR6F1	343169	-0.3597	5.064	-1.322	0.193516	0.8839	-4.545
11750539_a_at	KCNMB2	10242	0.2861	7.026	1.322	0.193599	0.8839	-4.545
11728864_at	GINS1	9837	-0.256	3.259	-1.322	0.193712	0.8839	-4.545
11745388_x_at	MEGF8	1954	0.306	3.363	1.322	0.193827	0.8839	-4.545
11733884_a_at	DEPDC1	55635	-0.3682	3.674	-1.321	0.194022	0.8839	-4.545
11720951_a_at	DCUN1D4	23142	-0.3412	6.543	-1.321	0.194142	0.8839	-4.545
11729363_at	ZPBP	11055	-0.2828	3.2	-1.321	0.194158	0.8839	-4.545
11722399_a_at	DAPK3	1613	0.351	4.255	1.32	0.194209	0.8839	-4.545
11748439_a_at	NTM	50863	0.3663	5.141	1.319	0.194521	0.8839	-4.546
11737662_a_at	TET2	54790	-0.2766	4.239	-1.319	0.194556	0.8839	-4.546
11720055_at	METAP1	23173	0.2423	6.891	1.319	0.194659	0.8839	-4.546
11721372_at	TCF7L1	83439	0.3266	5.976	1.319	0.194693	0.8839	-4.546
11731624_a_at	CCDC186	55088	0.4044	3.839	1.319	0.19476	0.8839	-4.546
11739402_a_at	KMT5B	51111	0.3241	5.522	1.319	0.194788	0.8839	-4.546
11749614_a_at	UBE2I	7329	0.4502	5.461	1.318	0.19489	0.8839	-4.546
11761701_at	AP4B1	10717	-0.2544	3.381	-1.317	0.195184	0.8839	-4.546
11761008_a_at	TASP1	55617	-0.3181	3.92	-1.317	0.195188	0.8839	-4.546
11726041_x_at	STK17B	9262	0.3909	6.78	1.317	0.195226	0.8839	-4.546
11737349_a_at	FGF20	26281	-0.2921	2.804	-1.317	0.195267	0.8839	-4.546
11754878_s_at	UBAP1	51271	0.2975	7.034	1.317	0.195371	0.8839	-4.546
11723060_at	RILPL2	196383	0.3573	5.543	1.316	0.19561	0.8839	-4.546
11737914_at	GPR15	2838	-0.2746	4.828	-1.316	0.195727	0.8839	-4.546
11746455_a_at	JAM2	58494	0.423	4.78	1.316	0.195824	0.8839	-4.546
11745975_a_at	ANXA11	311	0.4367	8.894	1.315	0.195865	0.8839	-4.546
11754070_a_at	SSNA1	8636	0.303	7.401	1.315	0.196015	0.8839	-4.547
11741752_at	NLRP14	338323	-0.2509	2.763	-1.314	0.196284	0.8839	-4.547
11734725_a_at	PNPT1	87178	-0.225	6.315	-1.314	0.196307	0.8839	-4.547
11717656_a_at	SPRED2	200734	0.3558	6.247	1.314	0.196331	0.8839	-4.547
11723553_at	F5	2153	-0.3806	4.568	-1.314	0.19643	0.8839	-4.547
11745929_a_at	AHCY	191	0.4431	5.616	1.314	0.196431	0.8839	-4.547
11761744_at	TPO	7173	-0.3064	4.392	-1.313	0.196514	0.8839	-4.547
11757351_a_at	TAP1	6890	0.4008	7.718	1.313	0.196524	0.8839	-4.547
11724764_s_at	TFCP2	7024	0.284	5.947	1.313	0.196543	0.8839	-4.547
11752820_a_at	PID1	55022	0.3982	4.915	1.313	0.196707	0.8839	-4.547
11740349_at	RNASE7	84659	-0.2899	4.234	-1.313	0.196804	0.8839	-4.547
11743140_x_at	PPP1R12C	54776	0.306	6.012	1.312	0.196859	0.8839	-4.547
11727337_a_at	ADD2	119	-0.2551	4.506	-1.312	0.197024	0.8839	-4.547
11716094_a_at	KLF6	1316	0.6312	6.38	1.311	0.197172	0.8839	-4.547
11720530_at	JAZF1	221895	0.2974	6.31	1.311	0.197278	0.8839	-4.547
11725830_a_at	PLCL2	23228	0.3041	4.182	1.311	0.197341	0.8839	-4.547
11732741_a_at	PAK3	5063	-0.3419	6.102	-1.31	0.197681	0.8839	-4.548
11727920_a_at	OSTF1	26578	0.3189	7.707	1.31	0.197695	0.8839	-4.548
11758411_s_at	CD99L2	83692	0.4094	6.644	1.309	0.197878	0.8839	-4.548
11740207_a_at	GPR155	151556	-0.3092	4.099	-1.309	0.198113	0.8839	-4.548
11738532_a_at	KLHL4	56062	-0.2842	3.763	-1.309	0.198146	0.8839	-4.548
11720302_a_at	SLA	6503	0.4558	6.679	1.308	0.198195	0.8839	-4.548
11717868_a_at	ZNF263	10127	0.2366	4.654	1.308	0.198285	0.8839	-4.548
11721405_s_at	NCOA3	8202	0.3164	6.11	1.308	0.198388	0.8839	-4.548
11739211_x_at	HNRNPK	3190	0.3636	8.123	1.308	0.198391	0.8839	-4.548
11715727_s_at	OAZ2	4947	0.3809	7.452	1.307	0.19854	0.8839	-4.548
11754739_a_at	ARHGAP5	394	-0.3851	6.134	-1.307	0.198572	0.8839	-4.548
11716336_a_at	PRCC	5546	0.2495	5.228	1.307	0.198608	0.8839	-4.548
11741105_a_at	FHL2	2274	0.3659	3.862	1.307	0.198657	0.8839	-4.548
11717993_at	CBX7	23492	0.2384	7.001	1.307	0.198762	0.8839	-4.548
11746438_a_at	SHMT2	6472	0.3411	5.428	1.307	0.198762	0.8839	-4.548
11741322_a_at	CCR3	1232	-0.2284	4.428	-1.307	0.198819	0.8839	-4.548
11716201_x_at	PISD	23761	0.3607	5.778	1.306	0.198927	0.8839	-4.548
11740779_at	CFAP74	85452	-0.295	4.117	-1.305	0.199322	0.8839	-4.548
11741428_a_at	RBFOX1	54715	-0.3163	4.728	-1.305	0.199358	0.8839	-4.549
11722622_at	TMEM8A	58986	0.3341	5.661	1.305	0.199435	0.8839	-4.549
11727467_x_at	IL10RB	3588	0.3275	6.763	1.305	0.199485	0.8839	-4.549
11721569_a_at	ANG	283	-0.2564	5.998	-1.304	0.199625	0.8839	-4.549
11753823_a_at	S100A8	6279	-0.7365	9.943	-1.304	0.199753	0.8839	-4.549
11753084_a_at	SLC22A16	85413	-0.2432	4.926	-1.304	0.199808	0.8839	-4.549
11738754_at	OR4D10	390197	-0.2799	4.734	-1.303	0.199997	0.8839	-4.549
11733137_a_at	ETNPPL	64850	-0.3288	3.386	-1.303	0.200156	0.8839	-4.549
11737902_x_at	METTL5	29081	-0.2546	8.718	-1.302	0.200482	0.8839	-4.549
11748878_x_at	WRB	7485	-0.2626	6.973	-1.301	0.200685	0.8839	-4.549
11736145_a_at	SPATA20	64847	0.3283	6.154	1.3	0.200944	0.8839	-4.549
11740531_a_at	CLEC10A	10462	0.3774	5.985	1.298	0.201567	0.8839	-4.55
11728145_a_at	SHC2	25759	0.3185	5.578	1.298	0.201774	0.8839	-4.55
11745191_a_at	TRIP6	7205	0.3817	7.189	1.298	0.201856	0.8839	-4.55
11751051_a_at	DDX24	57062	0.3711	7.583	1.298	0.201858	0.8839	-4.55
11716009_a_at	DYNC1LI2	1783	0.4798	6.871	1.297	0.202136	0.8839	-4.55
11738656_a_at	PACRG	135138	-0.2207	3.439	-1.297	0.202146	0.8839	-4.55
11737170_a_at	LRFN1	57622	-0.2835	5.38	-1.297	0.202157	0.8839	-4.55
11722112_at	ADRA2A	150	0.3907	7.542	1.296	0.202264	0.8839	-4.55
11749334_a_at	XRN1	54464	0.2332	5.299	1.296	0.202498	0.8839	-4.55
11715652_a_at	PCOLCE	5118	0.4527	7.336	1.296	0.202554	0.8839	-4.55
11756211_s_at	HIKESHI	51501	-0.2364	8.207	-1.295	0.202863	0.8839	-4.551
11724418_a_at	UNKL	64718	0.2724	6.727	1.295	0.202891	0.8839	-4.551
11731737_a_at	PGAP1	80055	-0.3276	4.405	-1.294	0.202917	0.8839	-4.551
11763478_x_at	PIF1	80119	-0.3792	5.863	-1.294	0.203048	0.8839	-4.551
11754055_x_at	MRPL28	10573	0.2362	7.132	1.294	0.203112	0.8839	-4.551
11738511_at	DEFB4A	1673	-0.3175	6.1	-1.294	0.203181	0.8839	-4.551
11723530_a_at	GOSR1	9527	0.2394	6.743	1.294	0.203201	0.8839	-4.551
11737150_at	IL26	55801	-0.2616	3.63	-1.293	0.203419	0.8839	-4.551
11743212_x_at	PTTG2	10744	-0.2358	3.264	-1.293	0.203528	0.8839	-4.551
11761606_at	CDH22	64405	-0.2918	4.823	-1.293	0.203539	0.8839	-4.551
11743281_a_at	WNK1	65125	0.4416	4.998	1.293	0.203554	0.8839	-4.551
11742579_at	OR9I1	219954	-0.2699	4.338	-1.293	0.203591	0.8839	-4.551
11732841_a_at	SCN3A	6328	-0.2955	3.399	-1.292	0.203614	0.8839	-4.551
11760048_at	LINC01558	26238	-0.2432	3.3	-1.292	0.203702	0.8839	-4.551
11728955_a_at	KITLG	4254	-0.2294	3.385	-1.292	0.203836	0.8839	-4.551
11734022_at	HS3ST3B1	9953	-0.2558	3.69	-1.292	0.203905	0.8839	-4.551
11721665_a_at	PLAAT3	11145	-0.4823	10.392	-1.291	0.204097	0.8839	-4.551
11716381_x_at	MPC2	25874	-0.3195	7.789	-1.291	0.204105	0.8839	-4.551
11732545_s_at	NOB1	28987	0.2427	7.706	1.29	0.20433	0.8839	-4.551
11728627_a_at	DACH2	117154	-0.2818	3.705	-1.29	0.204434	0.8839	-4.551
11741170_at	MC2R	4158	-0.2464	4.375	-1.29	0.204451	0.8839	-4.551
11760544_at	FAM160A2	84067	-0.2373	4.779	-1.29	0.204466	0.8839	-4.551
11741971_at	KRT38	8687	-0.2372	3.666	-1.29	0.204481	0.8839	-4.551
11730599_at	KRT74	121391	-0.2503	3.939	-1.29	0.204594	0.8839	-4.552
200064_PM_at	HSP90AB1	3326	0.2623	10.023	1.289	0.204655	0.8839	-4.552
11755824_a_at	CAMKV	79012	-0.2253	5.728	-1.289	0.204688	0.8839	-4.552
11735710_s_at	SAMSN1	64092	0.558	6.113	1.289	0.204718	0.8839	-4.552
11743465_a_at	TNPO3	23534	0.3818	5.519	1.289	0.20488	0.8839	-4.552
11727284_at	CUX2	23316	-0.3633	3.317	-1.289	0.204915	0.8839	-4.552
11723652_a_at	MMUT	4594	-0.3064	6.692	-1.289	0.204949	0.8839	-4.552
11740424_at	PPP4R4	57718	-0.2363	3.348	-1.289	0.204962	0.8839	-4.552
11750062_a_at	UBXN1	51035	0.3575	6.914	1.288	0.20505	0.8839	-4.552
11762081_at	DMC1	11144	-0.2974	3.534	-1.288	0.205256	0.8839	-4.552
11759423_at	EPPK1	83481	-0.3276	3.813	-1.286	0.205684	0.8839	-4.552
11716654_a_at	EML4	27436	0.3803	5.226	1.286	0.20571	0.8839	-4.552
11725598_a_at	SULT1C2	6819	-0.2417	3.245	-1.286	0.205758	0.8839	-4.552
11748299_a_at	SHC4	399694	-0.2554	3.642	-1.286	0.20582	0.8839	-4.552
11715623_s_at	RNF114	55905	0.3138	7.219	1.286	0.205997	0.8839	-4.552
11718482_at	UBE2N	7334	0.3029	6.096	1.285	0.206028	0.8839	-4.552
11737245_x_at	AGAP5	729092	-0.2656	6.568	-1.285	0.206148	0.8839	-4.552
11715517_s_at	SLC25A39	51629	0.3151	7.99	1.285	0.206155	0.8839	-4.552
11722534_at	RPRM	56475	-0.4666	3.797	-1.285	0.206158	0.8839	-4.552
11759049_at	ACSS3	79611	-0.4486	6.712	-1.285	0.20619	0.8839	-4.552
11719866_at	SVEP1	79987	0.3263	7.832	1.285	0.206205	0.8839	-4.552
11719960_a_at	CTBP1	1487	0.4279	7.934	1.284	0.206476	0.8839	-4.553
11724398_a_at	RHCG	51458	-0.3017	4.539	-1.284	0.206621	0.8839	-4.553
11721892_a_at	ANAPC1	64682	0.2702	4.951	1.284	0.206627	0.8839	-4.553
11741113_a_at	PDCD4	27250	0.2926	6.237	1.284	0.206647	0.8839	-4.553
11761938_a_at	TRIO	7204	0.2462	6.543	1.283	0.206858	0.8839	-4.553
11718364_a_at	ST6GALNAC6	30815	0.3976	6.245	1.283	0.206875	0.8839	-4.553
11725309_at	CRISP3	10321	-0.2329	3.832	-1.283	0.206954	0.8839	-4.553
11748846_a_at	NIT1	4817	0.3708	4.904	1.283	0.206983	0.8839	-4.553
11717254_at	HSPA4	3308	0.3234	6.767	1.283	0.207006	0.8839	-4.553
11728894_at	HES2	54626	-0.2361	3.271	-1.283	0.207026	0.8839	-4.553
11721210_a_at	SCRIB	23513	0.3575	6.156	1.282	0.207171	0.8839	-4.553
11715754_at	PRL	5617	-0.2681	4.148	-1.282	0.207221	0.8839	-4.553
11727557_s_at	TK2	7084	0.408	6.262	1.282	0.207236	0.8839	-4.553
11733886_a_at	FXR1	8087	-0.215	6.928	-1.282	0.207282	0.8839	-4.553
11719798_s_at	MBD4	8930	0.298	6.285	1.282	0.207297	0.8839	-4.553
11751009_s_at	IK	3550	0.3027	6.239	1.282	0.207361	0.8839	-4.553
11752412_a_at	PPP2R5D	5528	0.2979	5.053	1.282	0.207363	0.8839	-4.553
11759546_a_at	CXXC5	51523	0.2893	8.341	1.282	0.207381	0.8839	-4.553
11715580_a_at	TBCB	1155	0.3005	7.836	1.28	0.207796	0.8839	-4.553
11756054_x_at	HSPB1	3315	0.3649	9.44	1.28	0.207951	0.8839	-4.553
11760673_x_at	LYRM4	57128	-0.2879	4.676	-1.279	0.208312	0.8839	-4.554
11722298_a_at	RAB29	8934	0.4085	5.657	1.279	0.208386	0.8839	-4.554
11715423_s_at	BCAP31	10134	0.2571	10.083	1.278	0.208463	0.8839	-4.554
11761457_at	RAB11FIP1	80223	-0.2043	3.923	-1.277	0.208895	0.8839	-4.554
11738325_at	OR14I1	401994	-0.3307	4.293	-1.277	0.209027	0.8839	-4.554
11743735_a_at	CCNK	8812	0.2564	6.744	1.276	0.20914	0.8839	-4.554
11716395_a_at	ADGRG1	9289	-0.3555	7.175	-1.275	0.209489	0.8839	-4.554
11720072_a_at	RING1	6015	0.3012	4.41	1.275	0.209534	0.8839	-4.554
11740622_a_at	ADGRF4	221393	-0.2895	3.802	-1.275	0.209644	0.8839	-4.554
11720487_a_at	HEBP2	23593	-0.459	9.829	-1.275	0.20978	0.8839	-4.554
11727680_a_at	ADSL	158	0.2064	8.331	1.274	0.20991	0.8839	-4.554
11760075_s_at	RBM15	64783	-0.2851	4.295	-1.274	0.209934	0.8839	-4.554
11718045_s_at	RAB11B	9230	0.4343	8.488	1.274	0.210063	0.8839	-4.555
11727066_a_at	ANKRD11	29123	0.296	5.513	1.274	0.210172	0.8839	-4.555
11725604_at	HOXA9	3205	-0.2311	4.724	-1.273	0.210189	0.8839	-4.555
11737298_at	TMPRSS11F	389208	-0.2846	3.142	-1.273	0.210218	0.8839	-4.555
11753754_x_at	SNCG	6623	0.3797	5.887	1.273	0.210236	0.8839	-4.555
11724448_a_at	DNMBP	23268	0.2615	5.884	1.273	0.210278	0.8839	-4.555
11720166_at	CDC42EP5	148170	0.2681	5.496	1.273	0.210294	0.8839	-4.555
11747948_a_at	SMAP2	64744	0.3666	4.512	1.272	0.210652	0.8839	-4.555
11734390_a_at	ABLIM2	84448	-0.2084	4.071	-1.272	0.210676	0.8839	-4.555
11737787_at	SHISA5	51246	-0.3805	4.796	-1.272	0.210788	0.8839	-4.555
11729971_at	SPTB	6710	-0.2407	5.058	-1.271	0.211156	0.8839	-4.555
11750079_a_at	ADRM1	11047	0.4208	5.66	1.271	0.211195	0.8839	-4.555
11739564_s_at	ITPR1	3708	0.2966	6.535	1.27	0.211376	0.8839	-4.555
11737498_at	SLC25A53	401612	-0.2859	4.853	-1.27	0.211529	0.8839	-4.555
11722812_s_at	RAB7A	7879	0.2342	9.012	1.269	0.211609	0.8839	-4.555
11726905_a_at	ARHGAP20	57569	-0.4648	4.787	-1.269	0.211802	0.8839	-4.555
11753371_a_at	CYP4F2	8529	-0.2292	4.721	-1.269	0.211832	0.8839	-4.555
11720825_s_at	JAG1	182	-0.3782	6.936	-1.269	0.211847	0.8839	-4.555
11743867_at	NGDN	25983	-0.2845	4.111	-1.268	0.212085	0.8839	-4.556
11748885_x_at	RNPS1	10921	0.334	5.852	1.268	0.212099	0.8839	-4.556
11749048_a_at	PSMD3	5709	0.4016	7.164	1.268	0.212245	0.8839	-4.556
11737332_a_at	TRPM3	80036	-0.3915	3.875	-1.268	0.212284	0.8839	-4.556
11742793_at	SBDS	51119	-0.2441	9.887	-1.267	0.212386	0.8839	-4.556
11736522_a_at	TNNT1	7138	-0.3066	5.066	-1.267	0.212487	0.8839	-4.556
11733706_s_at	COL11A1	1301	-0.2479	3.99	-1.267	0.212578	0.8839	-4.556
11763187_a_at	NUCB2	4925	-0.2336	4.924	-1.267	0.212613	0.8839	-4.556
11721798_a_at	SUMO3	6612	0.4963	6.1	1.266	0.212703	0.8839	-4.556
11720705_a_at	USE1	55850	0.2392	7.484	1.266	0.212804	0.8839	-4.556
11726855_at	ADAMTS5	11096	-0.465	7.706	-1.265	0.213093	0.8839	-4.556
11740375_a_at	RGS10	6001	0.3357	7.665	1.265	0.213303	0.8839	-4.556
11725147_at	MCHR1	2847	-0.3358	5.762	-1.265	0.213333	0.8839	-4.556
11734925_s_at	ZDHHC15	158866	-0.3075	4.183	-1.264	0.21344	0.8839	-4.556
11726131_a_at	PKP2	5318	-0.5195	3.486	-1.264	0.213526	0.8839	-4.556
11719485_x_at	EPS15	2060	0.2187	6.918	1.263	0.213897	0.8839	-4.557
11722368_a_at	TRIM22	10346	0.4099	5.117	1.263	0.213959	0.8839	-4.557
11746641_s_at	GRM5	2915	-0.3026	3.363	-1.263	0.213973	0.8839	-4.557
11755261_a_at	MPV17	4358	0.2672	7.863	1.263	0.214009	0.8839	-4.557
11746743_a_at	RUVBL2	10856	0.2856	5.025	1.262	0.214089	0.8839	-4.557
11751795_a_at	CPQ	10404	0.3257	6.154	1.262	0.214189	0.8839	-4.557
11722339_a_at	DIAPH2	1730	0.3154	5.281	1.262	0.214304	0.8839	-4.557
11744263_s_at	RAC2	5880	0.4908	7.337	1.262	0.214329	0.8839	-4.557
11719702_a_at	FARP1	10160	0.2953	5.459	1.261	0.21459	0.8839	-4.557
11744931_x_at	ELF2	1998	0.2663	5.212	1.261	0.214697	0.8839	-4.557
11743818_a_at	CILP	8483	0.5686	7.674	1.26	0.214797	0.8839	-4.557
11738323_at	OR5AP2	338675	-0.2499	3.851	-1.26	0.214827	0.8839	-4.557
11715635_x_at	TMEM14C	51522	-0.2211	9.343	-1.26	0.214882	0.8839	-4.557
11728444_a_at	TAOK1	57551	0.346	4.763	1.26	0.214995	0.8839	-4.557
11762425_at	WRNIP1	56897	-0.2763	3.646	-1.26	0.215	0.8839	-4.557
11745504_a_at	MPP1	4354	0.4662	6.32	1.259	0.215158	0.8839	-4.557
11735928_x_at	PRDM7	11105	-0.2614	4.166	-1.259	0.215249	0.8839	-4.557
11763683_a_at	ARL6IP4	51329	0.4344	7.536	1.259	0.215316	0.8839	-4.557
11753115_a_at	CLEC12B	387837	-0.2137	3.015	-1.259	0.215345	0.8839	-4.557
11734153_at	DLX6	1750	-0.334	3.62	-1.259	0.215361	0.8839	-4.557
11757001_a_at	SEC14L2	23541	-0.2235	3.989	-1.259	0.215394	0.8839	-4.557
11741421_s_at	SLC16A13	201232	-0.2755	5.549	-1.259	0.215416	0.8839	-4.557
11741225_a_at	KNL1	57082	-0.3241	3.387	-1.258	0.215689	0.8839	-4.558
11725278_at	IHH	3549	-0.2727	5.139	-1.258	0.215755	0.8839	-4.558
11724728_a_at	CD8A	925	0.3669	6.107	1.257	0.215965	0.8839	-4.558
11738416_a_at	NTNG1	22854	-0.3489	3.51	-1.257	0.216003	0.8839	-4.558
11725897_at	TUBB1	81027	-0.587	5.54	-1.257	0.216007	0.8839	-4.558
11727876_at	CYBB	1536	0.4384	6.537	1.256	0.216261	0.8839	-4.558
11757740_x_at	CTDNEP1	23399	0.214	8.301	1.256	0.216313	0.8839	-4.558
11715558_a_at	TMEM59	9528	-0.2358	8.645	-1.256	0.21645	0.8839	-4.558
11723919_x_at	LMAN2	10960	0.33	7.295	1.256	0.216467	0.8839	-4.558
11738705_at	OR4K2	390431	-0.3341	3.824	-1.256	0.216558	0.8839	-4.558
11757793_s_at	TFPI	7035	0.2919	8.075	1.255	0.216589	0.8839	-4.558
11737234_s_at	USP6	9098	0.3394	6.094	1.255	0.216618	0.8839	-4.558
11749474_a_at	AACS	65985	-0.4939	6.988	-1.255	0.216754	0.8839	-4.558
11750749_a_at	BCL6	604	0.3371	6.442	1.255	0.216893	0.8839	-4.558
11738287_at	CLEC6A	93978	-0.2704	3.228	-1.254	0.216996	0.8839	-4.558
11717853_at	CCL21	6366	0.8098	5.072	1.254	0.217212	0.8839	-4.558
11738905_at	MOGAT1	116255	-0.2377	4.358	-1.253	0.217465	0.8839	-4.558
11729708_a_at	CSMD1	64478	-0.3652	4.954	-1.253	0.217517	0.8839	-4.559
11763963_at	NKD1	85407	-0.2864	3.795	-1.253	0.217562	0.8839	-4.559
11727268_at	ZBED3	84327	0.4225	6.324	1.252	0.217686	0.8839	-4.559
11734241_at	KIF19	124602	-0.2291	4.29	-1.252	0.217756	0.8839	-4.559
11739848_at	SLCO1B1	10599	-0.3232	3.982	-1.252	0.217864	0.8839	-4.559
11724428_a_at	ZNF337	26152	-0.2688	6.746	-1.252	0.21792	0.8839	-4.559
11735540_at	WEE2	494551	-0.2748	3.276	-1.251	0.21813	0.8839	-4.559
11739559_at	RFWD3	55159	-0.246	5.186	-1.251	0.218204	0.8839	-4.559
11749550_a_at	SCPEP1	59342	0.3757	6.723	1.251	0.218249	0.8839	-4.559
11719350_a_at	GCC2	9648	0.3655	4.048	1.251	0.218272	0.8839	-4.559
11729298_a_at	SDE2	163859	0.27	6.461	1.25	0.218429	0.8839	-4.559
11716733_at	IRF1	3659	0.4993	7.082	1.25	0.218457	0.8839	-4.559
11715859_at	RIC8A	60626	0.2701	5.56	1.25	0.21867	0.8839	-4.559
11717873_x_at	IRF8	3394	0.4782	7.689	1.25	0.218671	0.8839	-4.559
11756262_a_at	NUBP1	4682	0.2548	6.073	1.25	0.218701	0.8839	-4.559
11734755_a_at	KYAT3	56267	-0.2779	6.601	-1.25	0.218741	0.8839	-4.559
11755299_s_at	SAPCD2	89958	-0.3332	4.575	-1.249	0.218742	0.8839	-4.559
11718144_s_at	ESS2	8220	-0.2537	4.832	-1.249	0.218779	0.8839	-4.559
11761756_x_at	GSTO2	119391	-0.2699	4.786	-1.249	0.219101	0.8839	-4.559
11723304_a_at	TRAPPC1	58485	0.2725	5.738	1.248	0.21915	0.8839	-4.559
11752159_a_at	HDLBP	3069	0.3972	7.365	1.248	0.219213	0.8839	-4.559
11757035_a_at	ACKR1	2532	0.312	7.427	1.248	0.219291	0.8839	-4.559
11727026_a_at	NDUFB5	4711	-0.297	8.145	-1.248	0.219318	0.8839	-4.559
11720154_at	NRIP1	8204	-0.3733	6.963	-1.248	0.219415	0.8839	-4.559
11716262_a_at	AP2B1	163	0.2752	5.658	1.247	0.219532	0.8839	-4.56
11723269_at	KPNA6	23633	0.2756	6.746	1.247	0.219724	0.8839	-4.56
11750310_a_at	SLC17A3	10786	-0.2419	4.3	-1.246	0.220049	0.8839	-4.56
11726285_a_at	IGHMBP2	3508	-0.2617	5.532	-1.246	0.220112	0.8839	-4.56
11739689_x_at	DCAF11	80344	-0.3902	6.678	-1.245	0.220255	0.8839	-4.56
11723649_x_at	CIAO1	9391	0.2992	7.091	1.245	0.22033	0.8839	-4.56
11754030_a_at	PABPC4	8761	0.3498	6.944	1.245	0.22039	0.8839	-4.56
11718928_at	ANKS1A	23294	0.3616	5.838	1.245	0.220433	0.8839	-4.56
11759304_at	UGT8	7368	-0.3198	3.14	-1.245	0.220433	0.8839	-4.56
11738503_at	OR7D4	125958	-0.2738	4.547	-1.245	0.220457	0.8839	-4.56
11740973_s_at	SLC44A2	57153	0.2321	7.551	1.244	0.220681	0.8839	-4.56
11737782_a_at	PLPBP	11212	0.3716	5.999	1.244	0.220758	0.8839	-4.56
11758189_s_at	ITGB1	3688	-0.362	9.641	-1.244	0.220772	0.8839	-4.56
11754474_a_at	PLEK	5341	0.4735	6.687	1.244	0.220851	0.8839	-4.56
11731423_at	CXCR2	3579	-0.5965	6.241	-1.244	0.220883	0.8839	-4.56
11761638_at	WRAP53	55135	-0.2529	3.675	-1.243	0.220965	0.8839	-4.56
11759285_at	TRAF2	7186	-0.2511	3.874	-1.243	0.221066	0.8839	-4.56
11717392_a_at	FN3KRP	79672	0.3038	6.927	1.243	0.221068	0.8839	-4.56
11727103_at	IGF2BP1	10642	-0.2872	4.444	-1.243	0.221086	0.8839	-4.56
11753033_x_at	GPR85	54329	-0.2275	2.938	-1.243	0.221199	0.8839	-4.56
11736681_at	SLC46A1	113235	0.311	5.102	1.242	0.221592	0.8839	-4.561
11756011_a_at	PTPRJ	5795	0.3901	4.852	1.241	0.221711	0.8839	-4.561
11760948_at	ANAPC2	29882	-0.2109	3.765	-1.241	0.221778	0.8839	-4.561
11731563_a_at	EXOSC7	23016	0.2697	6.192	1.241	0.221847	0.8839	-4.561
11741085_a_at	APLP2	334	0.4412	6.378	1.241	0.221983	0.8839	-4.561
11748130_a_at	HPCAL4	51440	-0.2502	3.546	-1.24	0.222056	0.8839	-4.561
11724258_a_at	MUC15	143662	-0.2352	3.717	-1.24	0.222064	0.8839	-4.561
11759847_at	ALCAM	214	-0.3119	3.35	-1.24	0.222109	0.8839	-4.561
11737162_at	FAM83B	222584	-0.2727	3.216	-1.24	0.222113	0.8839	-4.561
11722135_a_at	MCAT	27349	-0.2359	4.221	-1.24	0.222295	0.8839	-4.561
11735988_at	DEFB136	613210	-0.2364	3.245	-1.239	0.222415	0.8839	-4.561
11754933_s_at	TSC22D2	9819	0.3043	7.657	1.239	0.222559	0.8839	-4.561
11726568_x_at	EIF4G1	1981	0.4076	7.112	1.239	0.222697	0.8839	-4.561
11730761_s_at	CRIPT	9419	-0.276	6.671	-1.238	0.223091	0.8839	-4.561
11739425_at	DPYSL5	56896	-0.2124	3.867	-1.236	0.223547	0.8839	-4.562
11724063_s_at	FA2H	79152	-0.3491	3.489	-1.236	0.223636	0.8839	-4.562
11760748_at	PRDM1	639	-0.2145	3.814	-1.236	0.22367	0.8839	-4.562
11756052_a_at	ADCYAP1R1	117	-0.2265	3.941	-1.235	0.22387	0.8839	-4.562
11738721_at	OR51M1	390059	-0.2128	3.744	-1.235	0.223917	0.8839	-4.562
11739314_x_at	TLE5	166	0.2796	7.516	1.235	0.224075	0.8839	-4.562
11736164_a_at	CNDP1	84735	-0.2075	3.58	-1.235	0.224215	0.8839	-4.562
11723056_a_at	MRPL33	9553	-0.2836	7.18	-1.234	0.224324	0.8839	-4.562
11736819_at	RPE65	6121	-0.2244	3.374	-1.234	0.224458	0.8839	-4.562
11744118_a_at	MRPL10	124995	0.2857	7.278	1.233	0.224626	0.8839	-4.562
11727128_at	TYRP1	7306	-0.2096	2.991	-1.233	0.22467	0.8839	-4.562
11718578_a_at	GSTM3	2947	-0.339	8.275	-1.233	0.224763	0.8839	-4.562
11742521_at	OR4K17	390436	-0.2391	3.61	-1.233	0.224818	0.8839	-4.562
11736391_a_at	ZNF662	389114	-0.3726	4.503	-1.233	0.224925	0.8839	-4.562
11736009_a_at	RSL1D1	26156	0.2468	8.284	1.233	0.22494	0.8839	-4.562
11762078_x_at	CARD9	64170	-0.2108	3.937	-1.233	0.224952	0.8839	-4.562
11743859_x_at	IL33	90865	0.3409	6.511	1.232	0.225094	0.8839	-4.562
11744255_a_at	ACADVL	37	0.359	8.477	1.232	0.225147	0.8839	-4.562
11757746_s_at	ST13	6767	-0.2759	8.709	-1.231	0.225421	0.8839	-4.563
11718495_a_at	SRP68	6730	0.1973	8.543	1.231	0.225604	0.8839	-4.563
11733465_at	XDH	7498	-0.2318	4.067	-1.231	0.225652	0.8839	-4.563
11743864_a_at	ATP2B1	490	0.287	5.436	1.23	0.225753	0.8839	-4.563
11745789_a_at	TMEM135	65084	-0.4382	7.682	-1.23	0.225868	0.8839	-4.563
11715826_x_at	HMG20B	10362	0.2578	7.121	1.23	0.225868	0.8839	-4.563
11755593_a_at	ATG13	9776	0.2294	6.625	1.23	0.225954	0.8839	-4.563
11743634_s_at	AFDN	4301	-0.2443	7.01	-1.23	0.225979	0.8839	-4.563
11745322_x_at	FDFT1	2222	0.2127	8.072	1.229	0.226112	0.8839	-4.563
11742561_at	OR2G2	81470	-0.2461	3.385	-1.229	0.226413	0.8839	-4.563
11722789_a_at	RAB5A	5868	0.3689	5.475	1.229	0.226418	0.8839	-4.563
11721467_s_at	CD276	80381	0.3275	7.077	1.229	0.226423	0.8839	-4.563
11735577_at	IL27	246778	-0.2316	4.816	-1.228	0.226455	0.8839	-4.563
11728560_at	GZMK	3003	0.4752	5.444	1.228	0.226485	0.8839	-4.563
11744162_a_at	DUSP4	1846	0.4713	6.895	1.227	0.226933	0.8839	-4.563
11715358_x_at	CST3	1471	0.3283	9.926	1.227	0.227123	0.8839	-4.563
11718282_s_at	NDUFV2	4729	-0.2071	9.218	-1.226	0.227293	0.8839	-4.563
11729845_at	VNN1	8876	-0.2483	4.31	-1.226	0.227378	0.8839	-4.564
11735312_a_at	KIRREL3	84623	-0.2396	3.76	-1.225	0.227557	0.8839	-4.564
11731637_s_at	GAB1	2549	-0.261	4.484	-1.225	0.227802	0.8839	-4.564
11724556_at	NEUROD1	4760	-0.4065	3.921	-1.225	0.227855	0.8839	-4.564
11718412_at	GPKOW	27238	0.2827	5.955	1.225	0.227859	0.8839	-4.564
11727296_s_at	TGFB3	7043	0.3331	4.887	1.224	0.227955	0.8839	-4.564
11732742_at	ATP4B	496	-0.2765	3.536	-1.224	0.228007	0.8839	-4.564
11738730_at	OR5A1	219982	-0.2497	3.858	-1.224	0.22801	0.8839	-4.564
11762896_a_at	LAS1L	81887	-0.2399	4.925	-1.224	0.228018	0.8839	-4.564
11735059_a_at	CCN5	8839	0.4358	8.497	1.224	0.228052	0.8839	-4.564
11739175_a_at	HNRNPM	4670	0.2337	9.109	1.224	0.228087	0.8839	-4.564
11738926_x_at	KRTAP5-1	387264	-0.25	3.82	-1.224	0.228236	0.8839	-4.564
11718524_a_at	NIPA2	81614	0.2677	6.365	1.224	0.228237	0.8839	-4.564
11718400_a_at	PNP	4860	0.3404	6.869	1.223	0.228318	0.8839	-4.564
11738752_at	OR1K1	392392	-0.2556	4.444	-1.223	0.228394	0.8839	-4.564
11758315_s_at	PER2	8864	0.3098	5.896	1.223	0.228575	0.8839	-4.564
11732840_a_at	ERC2	26059	-0.3638	3.622	-1.223	0.228579	0.8839	-4.564
11722104_a_at	TPRA1	131601	0.2403	5.185	1.222	0.228789	0.8839	-4.564
11736829_a_at	MAP3K7	6885	0.2541	5.772	1.222	0.228795	0.8839	-4.564
11722993_x_at	PLIN3	10226	0.3293	6.745	1.222	0.228909	0.8839	-4.564
11748069_a_at	PTH2R	5746	-0.2351	3.739	-1.221	0.229046	0.8839	-4.564
11762255_x_at	LIAS	11019	-0.2471	4.841	-1.221	0.2292	0.8839	-4.564
11746260_x_at	PIGA	5277	-0.1917	3.223	-1.221	0.229305	0.8839	-4.564
11726834_a_at	DNAJC21	134218	0.3626	6.158	1.22	0.22945	0.8839	-4.565
11738873_a_at	KIF25	3834	-0.3795	5.309	-1.22	0.229471	0.8839	-4.565
11716249_x_at	TMED9	54732	0.2576	7.963	1.22	0.229571	0.8839	-4.565
11733949_a_at	PAX9	5083	-0.247	5.177	-1.22	0.229622	0.8839	-4.565
11750511_x_at	EFNA3	1944	-0.2043	4.606	-1.22	0.229686	0.8839	-4.565
11721445_x_at	ERBB3	2065	-0.2855	3.495	-1.219	0.229803	0.8839	-4.565
11719078_a_at	AAGAB	79719	0.2211	6.343	1.219	0.229817	0.8839	-4.565
11747090_a_at	NOP58	51602	0.2709	5.525	1.219	0.229945	0.8839	-4.565
11739308_s_at	DLG1	1739	-0.3408	6.881	-1.219	0.229946	0.8839	-4.565
11759825_x_at	MR1	3140	-0.2891	3.406	-1.219	0.230063	0.8839	-4.565
11716646_a_at	HM13	81502	0.3338	6.987	1.219	0.230115	0.8839	-4.565
11748404_s_at	CAMSAP2	23271	-0.2358	7.459	-1.218	0.230181	0.8839	-4.565
11722424_a_at	NEDD4L	23327	-0.2714	5.476	-1.218	0.230291	0.8839	-4.565
11718038_s_at	DCAF12	25853	0.3076	7.113	1.217	0.230592	0.8839	-4.565
11743385_a_at	PRPF40A	55660	0.2868	6.246	1.217	0.230821	0.8839	-4.565
11729256_a_at	KANSL3	55683	0.2207	6.129	1.216	0.231091	0.8839	-4.565
11751596_s_at	ABI1	10006	0.2822	6.48	1.216	0.231119	0.8839	-4.565
11752603_a_at	RTCB	51493	0.2783	6.507	1.216	0.23127	0.8839	-4.565
11756957_a_at	DCTN2	10540	0.2512	7.875	1.215	0.231371	0.8839	-4.566
11723597_at	MAP2K7	5609	0.3842	8.054	1.215	0.231506	0.8839	-4.566
11758379_s_at	SLC25A46	91137	-0.2435	7.679	-1.215	0.231509	0.8839	-4.566
11756857_a_at	JAK2	3717	0.2355	5.328	1.215	0.231618	0.8839	-4.566
11715773_a_at	IMP3	55272	0.3135	6.517	1.214	0.231812	0.8839	-4.566
11754606_a_at	HSP90B1	7184	0.412	7.298	1.214	0.231848	0.8839	-4.566
11756740_a_at	SNHG29	125144	-0.2053	11.247	-1.213	0.232113	0.8839	-4.566
11750555_a_at	NUP214	8021	0.3017	7.001	1.213	0.232114	0.8839	-4.566
11742286_at	PAX3	5077	-0.2354	3.812	-1.213	0.232152	0.8839	-4.566
11737182_at	SLC22A13	9390	-0.2373	4.302	-1.213	0.232154	0.8839	-4.566
11740166_at	FMN1	342184	-0.2533	4.06	-1.213	0.232231	0.8839	-4.566
200023_PM_s_at	EIF3F	8665	0.2325	10.223	1.213	0.232304	0.8839	-4.566
11717339_s_at	SORD	6652	-0.2994	5.486	-1.212	0.23244	0.8839	-4.566
11763843_a_at	UACA	55075	0.3245	4.942	1.212	0.23255	0.8839	-4.566
11761428_at	LRRC7	57554	-0.2897	3.747	-1.211	0.232919	0.8839	-4.566
11749344_a_at	DHRS3	9249	0.4636	5.346	1.211	0.23309	0.8839	-4.566
11762101_at	CLEC12A	160364	-0.2221	4.432	-1.211	0.233101	0.8839	-4.566
11753604_a_at	IL21	59067	-0.2968	4.446	-1.21	0.233197	0.8839	-4.566
11739720_a_at	GIMAP8	155038	0.3144	6.269	1.21	0.233245	0.8839	-4.566
11736001_s_at	DCN	1634	-0.238	11.642	-1.21	0.23325	0.8839	-4.566
11758553_s_at	DCT	1638	-0.2476	3.968	-1.21	0.233407	0.8839	-4.566
11741241_a_at	APAF1	317	-0.257	4.003	-1.21	0.233421	0.8839	-4.566
11735915_a_at	TREML4	285852	-0.2242	3.669	-1.21	0.233444	0.8839	-4.567
11736075_a_at	KCTD3	51133	-0.2871	6.651	-1.21	0.23353	0.8839	-4.567
11728516_a_at	CTIF	9811	0.3097	5.88	1.21	0.233554	0.8839	-4.567
11759226_at	BCL2L14	79370	-0.2151	3.346	-1.209	0.233568	0.8839	-4.567
11727143_x_at	EPB41L3	23136	0.3237	5.724	1.209	0.233745	0.8839	-4.567
11723310_at	TNFRSF10D	8793	0.3551	4.517	1.208	0.233963	0.8839	-4.567
11715709_x_at	MB	4151	-0.2274	5.076	-1.208	0.234025	0.8839	-4.567
11741789_a_at	NDUFB6	4712	-0.2588	8.762	-1.208	0.234079	0.8839	-4.567
11754977_x_at	CTSB	1508	0.528	8.681	1.208	0.234193	0.8839	-4.567
11755557_a_at	HACE1	57531	-0.2287	4.438	-1.208	0.234299	0.8839	-4.567
11722200_s_at	ADAM12	8038	0.3991	5.976	1.207	0.234533	0.8839	-4.567
11724460_a_at	MCAM	4162	0.5146	7.674	1.207	0.234627	0.8839	-4.567
11756723_x_at	LDHA	3939	-0.2368	10.289	-1.206	0.234763	0.8839	-4.567
11739462_a_at	TGFBR1	7046	-0.2166	3.21	-1.206	0.234914	0.8839	-4.567
11720453_x_at	YME1L1	10730	0.3896	6.363	1.206	0.235028	0.8839	-4.567
11761719_at	HPS1	3257	-0.2708	5.304	-1.206	0.235045	0.8839	-4.567
11718856_a_at	NUDCD3	23386	0.2654	6.734	1.206	0.235076	0.8839	-4.567
11755959_a_at	NRG3	10718	-0.2133	2.936	-1.205	0.235125	0.8839	-4.567
11725054_a_at	HNMT	3176	-0.3287	7.525	-1.205	0.23521	0.8839	-4.567
11745052_a_at	TMEM132B	114795	-0.2032	3.495	-1.205	0.235441	0.8839	-4.567
11720297_at	PLEKHF2	79666	0.3026	3.952	1.204	0.235641	0.8839	-4.568
11741668_x_at	NONO	4841	0.3079	7.549	1.204	0.235641	0.8839	-4.568
11723392_a_at	ALPK3	57538	-0.2839	4.495	-1.204	0.235775	0.8839	-4.568
11739375_at	SYT7	9066	-0.2409	4.421	-1.204	0.235791	0.8839	-4.568
11740034_at	PCDH1	5097	-0.2064	5.114	-1.204	0.235837	0.8839	-4.568
11719653_at	SV2A	9900	-0.2576	3.71	-1.203	0.235973	0.8839	-4.568
11754450_s_at	MTCL1	23255	-0.2586	4.475	-1.203	0.236004	0.8839	-4.568
11741456_at	WIPF3	644150	-0.3028	4.61	-1.203	0.236107	0.8839	-4.568
11759258_at	HIST2H2AC	8338	0.3418	4.836	1.203	0.236208	0.8839	-4.568
11736306_a_at	GABRB1	2560	-0.3596	3.875	-1.202	0.23625	0.8839	-4.568
11716087_s_at	AKT1	207	0.2918	6.851	1.202	0.236281	0.8839	-4.568
11746023_a_at	PGD	5226	0.4285	7.338	1.202	0.236393	0.8839	-4.568
11730677_a_at	RNF150	57484	0.2962	6.438	1.202	0.236465	0.8839	-4.568
11730896_a_at	MAPKAPK2	9261	0.329	4.091	1.202	0.236466	0.8839	-4.568
11745902_a_at	NPC2	10577	0.3024	10.135	1.202	0.236582	0.8839	-4.568
11760058_at	SLC3A1	6519	-0.218	3.34	-1.201	0.236705	0.8839	-4.568
11755502_x_at	TECR	9524	0.4454	7.81	1.201	0.236847	0.8839	-4.568
11743005_s_at	BRF2	55290	0.2993	5.853	1.201	0.23691	0.8839	-4.568
11750844_a_at	SLC17A4	10050	-0.2426	4.291	-1.201	0.23691	0.8839	-4.568
11736703_x_at	MAP3K9	4293	-0.2639	4.667	-1.201	0.236958	0.8839	-4.568
11738277_a_at	PLA2G4D	283748	-0.2559	3.157	-1.201	0.236978	0.8839	-4.568
11751964_a_at	SRCIN1	80725	-0.2407	3.889	-1.2	0.23707	0.8839	-4.568
11733947_at	EIF5AL1	143244	-0.345	3.651	-1.2	0.237082	0.8839	-4.568
11721758_at	TMEM47	83604	-0.3257	8.218	-1.2	0.237118	0.8839	-4.568
11719600_a_at	HOMER2	9455	-0.2539	3.806	-1.2	0.237121	0.8839	-4.568
11726447_s_at	KCNK3	3777	-0.2044	5.209	-1.199	0.23742	0.8839	-4.568
11736591_at	BOD1L1	259282	0.2953	4.778	1.199	0.237467	0.8839	-4.568
11728939_at	RASEF	158158	-0.324	4.403	-1.198	0.237794	0.8839	-4.569
11754019_x_at	CD99	4267	0.3441	8.608	1.198	0.237817	0.8839	-4.569
11715985_x_at	HTN3	3347	-0.2155	2.941	-1.198	0.237841	0.8839	-4.569
11753163_a_at	CDC73	79577	0.2797	5.339	1.198	0.238157	0.8839	-4.569
11747368_a_at	CDK10	8558	0.2585	4.923	1.197	0.238164	0.8839	-4.569
11719253_at	CDK19	23097	0.1907	5.523	1.197	0.23818	0.8839	-4.569
11745607_a_at	FCRL2	79368	-0.2467	4.656	-1.197	0.238278	0.8839	-4.569
11746471_s_at	MAP4K4	9448	0.4208	5.93	1.196	0.238713	0.8839	-4.569
11736899_x_at	NAIP	4671	-0.2756	4.6	-1.196	0.238756	0.8839	-4.569
11738744_at	OR4C3	256144	-0.2465	4.21	-1.196	0.238797	0.8839	-4.569
11753332_s_at	HNRNPL	3191	0.3333	4.928	1.196	0.23883	0.8839	-4.569
11762528_at	SLC5A12	159963	-0.2389	2.775	-1.196	0.238869	0.8839	-4.569
11760258_x_at	KIAA1324	57535	-0.2202	3.206	-1.195	0.238944	0.8839	-4.569
11725994_a_at	MRPL11	65003	-0.223	4.859	-1.195	0.239051	0.8839	-4.569
11721740_at	VANGL2	57216	-0.2788	4.387	-1.195	0.239301	0.8839	-4.569
11742323_at	OR51F2	119694	-0.2517	4.279	-1.194	0.239545	0.8839	-4.569
11721664_a_at	TP53I13	90313	0.2311	6.632	1.194	0.239561	0.8839	-4.569
11722196_x_at	NMT1	4836	0.3127	6.039	1.194	0.239699	0.8839	-4.569
11743779_at	HERC2	8924	-0.2051	4.283	-1.193	0.239757	0.8839	-4.57
11732577_x_at	NANOG	79923	-0.2377	2.91	-1.193	0.239794	0.8839	-4.57
11715607_at	PPIB	5479	0.258	9.441	1.193	0.240012	0.8839	-4.57
11742576_at	OR5B17	219965	-0.2335	3.626	-1.192	0.24019	0.8839	-4.57
11753208_x_at	EGFL7	51162	0.4269	6.365	1.192	0.240329	0.8839	-4.57
11721173_a_at	VPS8	23355	0.2301	5.356	1.192	0.240335	0.8839	-4.57
11727067_a_at	SLIT3	6586	0.3899	6.533	1.192	0.240405	0.8839	-4.57
11725871_a_at	ZNF616	90317	-0.2788	5.705	-1.192	0.240446	0.8839	-4.57
11733692_a_at	TSSK4	283629	-0.2162	3.415	-1.191	0.240525	0.8839	-4.57
11763897_at	SNORA77	677843	-0.2701	4.889	-1.191	0.240532	0.8839	-4.57
11760433_a_at	SLC22A11	55867	-0.2693	3.802	-1.191	0.240569	0.8839	-4.57
11715414_x_at	COL3A1	1281	-0.6004	9.061	-1.191	0.240806	0.8839	-4.57
11760083_at	HYKK	123688	-0.2019	3.625	-1.191	0.240844	0.8839	-4.57
11762757_a_at	BAIAP2	10458	-0.2625	6.036	-1.19	0.240876	0.8839	-4.57
11724670_a_at	LRTM1	57408	-0.2323	3.564	-1.19	0.240922	0.8839	-4.57
11720624_a_at	MYD88	4615	0.3233	7.017	1.19	0.241109	0.8839	-4.57
11747000_a_at	LTA4H	4048	0.2919	8.008	1.19	0.241146	0.8839	-4.57
11735657_at	KCNC3	3748	-0.263	4.585	-1.19	0.241156	0.8839	-4.57
11761668_at	DMPK	1760	-0.2321	4.515	-1.189	0.241327	0.8839	-4.57
11757348_s_at	SLU7	10569	0.2582	6.98	1.189	0.241569	0.8839	-4.57
11719329_x_at	ALAS1	211	0.5032	6.065	1.188	0.24176	0.8839	-4.57
11758295_at	CAPNS1	826	0.4006	7.71	1.188	0.241767	0.8839	-4.57
11750530_x_at	ASB9	140462	-0.2567	4.806	-1.187	0.242047	0.8839	-4.571
11763418_a_at	RTL10	79680	-0.2348	4.359	-1.187	0.242054	0.8839	-4.571
11757644_a_at	PASD1	139135	-0.241	3.337	-1.187	0.242171	0.8839	-4.571
11756129_a_at	GSK3A	2931	0.2647	7.989	1.187	0.242276	0.8839	-4.571
11752138_a_at	WDR7	23335	-0.2375	4.224	-1.186	0.242482	0.8839	-4.571
11762243_at	CDKN3	1033	-0.243	4.829	-1.186	0.242543	0.8839	-4.571
11759002_at	CACNA1E	777	-0.2262	3.566	-1.185	0.243127	0.8839	-4.571
11732393_a_at	WWC2	80014	-0.4019	5.348	-1.185	0.243169	0.8839	-4.571
11761246_at	RGS6	9628	-0.2482	3.986	-1.183	0.243682	0.8839	-4.571
11755480_a_at	MYOCD	93649	-0.2366	4.555	-1.183	0.243686	0.8839	-4.571
11740319_s_at	KCNJ3	3760	-0.2363	3.735	-1.183	0.243734	0.8839	-4.571
11740077_a_at	DLG2	1740	-0.2735	3.973	-1.183	0.243858	0.8839	-4.571
11746906_s_at	CARD8	22900	0.3358	5.598	1.183	0.243902	0.8839	-4.571
11745665_a_at	SCN5A	6331	-0.2636	4.532	-1.183	0.243903	0.8839	-4.571
11757696_a_at	PSMB6	5694	0.2768	8.611	1.182	0.244042	0.8839	-4.571
11718897_at	SPAG9	9043	-0.3071	6.007	-1.182	0.244111	0.8839	-4.572
11718247_a_at	MARF1	9665	0.2292	7.653	1.182	0.244204	0.8839	-4.572
11721169_a_at	PYCARD	29108	0.3797	7.075	1.182	0.244262	0.8839	-4.572
11734169_at	CD300E	342510	-0.2187	4.613	-1.182	0.244266	0.8839	-4.572
11717891_a_at	ECM1	1893	0.3228	6.492	1.182	0.244267	0.8839	-4.572
11747273_a_at	BAIAP3	8938	-0.2049	4.874	-1.181	0.244468	0.8839	-4.572
11732988_at	DEFA6	1671	-0.199	4.42	-1.181	0.244595	0.8839	-4.572
11719753_a_at	ADAMTS9	56999	-0.2776	7.013	-1.181	0.24469	0.8839	-4.572
11742158_at	OR52A1	23538	-0.2535	3.541	-1.181	0.244757	0.8839	-4.572
11721523_s_at	ZNF706	51123	0.2175	8.286	1.18	0.244806	0.8839	-4.572
11745003_a_at	POLR2K	5440	-0.2314	8.343	-1.18	0.244862	0.8839	-4.572
11731110_at	ADAM17	6868	0.2836	6.82	1.18	0.244969	0.8839	-4.572
11742626_at	OR14A16	284532	-0.2192	4.161	-1.18	0.24511	0.8839	-4.572
11735585_at	ZNF208	7757	-0.3735	3.673	-1.179	0.245196	0.8839	-4.572
11723672_a_at	PSEN2	5664	0.3046	6.161	1.179	0.24527	0.8839	-4.572
11732934_a_at	DPPA5	340168	-0.2266	3.45	-1.179	0.245347	0.8839	-4.572
11761255_at	KCNG1	3755	-0.1797	2.843	-1.179	0.24536	0.8839	-4.572
11719198_s_at	CCND2	894	0.2788	9.274	1.179	0.245476	0.8839	-4.572
11722070_a_at	CHPT1	56994	-0.3702	7.189	-1.179	0.245478	0.8839	-4.572
11716870_a_at	PHC2	1912	0.3221	6.447	1.179	0.245545	0.8839	-4.572
11744824_a_at	NAPA	8775	0.3168	5.309	1.178	0.245667	0.8839	-4.572
11746430_a_at	SLC16A7	9194	-0.3784	6.17	-1.177	0.246039	0.8839	-4.572
11749778_a_at	PDIA6	10130	0.3013	7.144	1.177	0.246046	0.8839	-4.572
11734557_a_at	GALNT5	11227	-0.2638	3.466	-1.177	0.246072	0.8839	-4.572
11747331_a_at	AHCYL1	10768	0.4243	6.744	1.177	0.246226	0.8839	-4.572
11741057_a_at	ENOX2	10495	-0.2318	3.962	-1.177	0.24629	0.8839	-4.573
11759337_at	ATP10A	57194	-0.24	3.853	-1.176	0.246498	0.8839	-4.573
11732324_at	ZKSCAN7	55888	-0.2442	3.851	-1.176	0.246728	0.8839	-4.573
11735562_at	PRKACG	5568	-0.2845	4.414	-1.175	0.246744	0.8839	-4.573
11738983_x_at	MAP1LC3B	81631	0.3272	6.085	1.175	0.246754	0.8839	-4.573
11745962_a_at	QRICH1	54870	0.2289	5.761	1.175	0.246775	0.8839	-4.573
11746193_a_at	METTL3	56339	0.2796	4.369	1.175	0.246957	0.8839	-4.573
11741690_x_at	SUMF2	25870	0.3846	6.001	1.175	0.246959	0.8839	-4.573
11738928_a_at	STOX1	219736	-0.3501	4.203	-1.174	0.247193	0.8839	-4.573
11729500_a_at	HHATL	57467	-0.3215	5.015	-1.174	0.247231	0.8839	-4.573
11735470_a_at	LGALS14	56891	-0.2029	3.777	-1.174	0.247335	0.8839	-4.573
11742526_at	OR7G1	125962	-0.22	3.742	-1.174	0.247507	0.8839	-4.573
11726641_at	MIB1	57534	-0.2207	6.743	-1.173	0.247568	0.8839	-4.573
11760139_at	AOPEP	84909	-0.261	4.035	-1.173	0.247874	0.8839	-4.573
11734589_a_at	NR6A1	2649	-0.2064	3.339	-1.172	0.247998	0.8839	-4.573
11739411_a_at	KMT2C	58508	0.2564	5.692	1.172	0.248089	0.8839	-4.573
11742632_at	OR4X1	390113	-0.2213	3.748	-1.172	0.248131	0.8839	-4.573
11761458_at	DNAH2	146754	-0.2158	5.529	-1.172	0.248174	0.8839	-4.573
11762595_at	FBN2	2201	-0.2841	3.9	-1.172	0.248184	0.8839	-4.573
11736949_at	THEM5	284486	-0.2313	3.78	-1.172	0.248239	0.8839	-4.573
11740067_a_at	ERCC6	2074	-0.2025	5.561	-1.172	0.248239	0.8839	-4.573
11745075_x_at	GSTA4	2941	-0.2398	7.057	-1.172	0.248271	0.8839	-4.573
11717921_x_at	YAP1	10413	-0.3102	9.337	-1.171	0.248466	0.8839	-4.573
11730899_s_at	WAPL	23063	0.2673	6.535	1.17	0.248745	0.8839	-4.574
11722855_at	PDGFD	80310	-0.4719	5.536	-1.17	0.248818	0.8839	-4.574
11722852_s_at	BIRC3	330	0.5027	4.991	1.17	0.248828	0.8839	-4.574
11721251_at	MFAP1	4236	0.2359	7.115	1.17	0.248853	0.8839	-4.574
11749302_s_at	SRSF2	6427	0.3005	6.831	1.17	0.248927	0.8839	-4.574
11715586_at	MAPRE1	22919	0.3108	6.58	1.17	0.248955	0.8839	-4.574
11718105_s_at	IPO5	3843	-0.2503	6.309	-1.17	0.249065	0.8839	-4.574
11738749_at	OR52E4	390081	-0.1754	3.884	-1.169	0.249295	0.8839	-4.574
11749120_a_at	SCUBE2	57758	0.2823	6.47	1.169	0.249309	0.8839	-4.574
11748111_a_at	MAPKAP1	79109	0.3781	4.743	1.169	0.249388	0.8839	-4.574
11746296_a_at	SNW1	22938	0.2661	6.161	1.169	0.249412	0.8839	-4.574
11761240_at	LSM14B	149986	-0.2454	3.794	-1.169	0.249475	0.8839	-4.574
11734951_at	MTMR7	9108	-0.2209	3.358	-1.168	0.249526	0.8839	-4.574
11754438_x_at	GJC1	10052	-0.2515	5.737	-1.168	0.249623	0.8839	-4.574
11742614_at	OR4C16	219428	-0.2178	3.649	-1.168	0.249692	0.8839	-4.574
11727242_at	WNT4	54361	-0.2584	5.479	-1.168	0.249696	0.8839	-4.574
11738424_at	BMP10	27302	-0.2325	4.447	-1.168	0.249778	0.8839	-4.574
11759726_at	DGLUCY	80017	-0.2278	6.06	-1.168	0.249801	0.8839	-4.574
11717313_a_at	ELP1	8518	0.267	5.207	1.167	0.250137	0.8839	-4.574
11753808_s_at	LSM3	27258	-0.2101	8.506	-1.167	0.250215	0.8839	-4.574
11720049_a_at	GBE1	2632	-0.3816	7.674	-1.167	0.250235	0.8839	-4.574
11727659_a_at	KLK10	5655	-0.194	3.666	-1.167	0.2503	0.8839	-4.574
11727665_a_at	HAO2	51179	-0.2479	3.899	-1.166	0.250374	0.8839	-4.574
11763445_at	SNAPC4	6621	-0.2358	6.819	-1.166	0.250504	0.8839	-4.574
11720621_s_at	ACLY	47	-0.3589	8.178	-1.165	0.250852	0.8839	-4.575
11744248_a_at	LRRC4C	57689	-0.2844	4.408	-1.165	0.250858	0.8839	-4.575
11724272_at	HLF	3131	0.3365	6.215	1.165	0.25098	0.8839	-4.575
11758382_s_at	ABCC9	10060	-0.4045	7.631	-1.164	0.251263	0.8839	-4.575
11734870_a_at	NADK	65220	0.2678	7.551	1.164	0.251264	0.8839	-4.575
11758828_at	TOMM40L	84134	-0.2114	3.163	-1.163	0.251521	0.8839	-4.575
11738250_at	CHEK1	1111	-0.2553	4.322	-1.163	0.251528	0.8839	-4.575
11746904_a_at	RGL2	5863	0.2839	6.241	1.163	0.251575	0.8839	-4.575
11738507_at	INSL5	10022	-0.2787	3.838	-1.163	0.251589	0.8839	-4.575
11747353_a_at	CUL1	8454	0.2401	5.714	1.163	0.251733	0.8839	-4.575
11750440_x_at	SLC17A1	6568	-0.2997	3.817	-1.162	0.252074	0.8839	-4.575
11715803_a_at	ANXA6	309	0.2768	8.551	1.162	0.25213	0.8839	-4.575
11749111_a_at	MTTP	4547	-0.3297	3.805	-1.162	0.252174	0.8839	-4.575
11735543_at	CDC14A	8556	-0.2908	3.949	-1.161	0.252344	0.8839	-4.575
11717085_a_at	PRPS1	5631	0.2088	6.966	1.161	0.252363	0.8839	-4.575
11754969_x_at	GRM4	2914	-0.2996	6.847	-1.161	0.252531	0.8839	-4.575
11728836_s_at	LRRTM1	347730	-0.2538	4.317	-1.161	0.252541	0.8839	-4.575
11758701_s_at	EEF1AKNMT	51603	0.2622	5.113	1.161	0.252622	0.8839	-4.575
11728760_a_at	SSBP1	6742	-0.2104	7.874	-1.161	0.252703	0.8839	-4.575
11750104_a_at	FCSK	197258	-0.2345	5.046	-1.16	0.252793	0.8839	-4.575
11742852_a_at	RPN1	6184	0.3646	6.961	1.16	0.252942	0.8839	-4.575
11715815_a_at	PSMC3	5702	0.2003	8.53	1.16	0.252997	0.8839	-4.575
11754640_a_at	EPHX2	2053	0.2519	7.2	1.16	0.253066	0.8839	-4.576
11754517_a_at	CHP1	11261	-0.3605	8.741	-1.16	0.253106	0.8839	-4.576
11745160_s_at	TGFA	7039	-0.2384	3.846	-1.159	0.253412	0.8839	-4.576
11744828_a_at	CLK1	1195	-0.3608	7.452	-1.159	0.253478	0.8839	-4.576
11760434_x_at	B9D1	27077	-0.2298	6.523	-1.159	0.253485	0.8839	-4.576
11719089_a_at	PCK2	5106	0.2842	6.351	1.159	0.253504	0.8839	-4.576
11719946_a_at	PKNOX1	5316	0.2741	4.176	1.158	0.253624	0.8839	-4.576
11763924_at	SNORD9	692053	-0.2128	4.506	-1.158	0.25378	0.8839	-4.576
11753159_a_at	CD274	29126	-0.2315	3.223	-1.157	0.253962	0.8839	-4.576
11725304_s_at	RAC1	5879	0.4169	8.751	1.157	0.254005	0.8839	-4.576
11759186_a_at	CCDC103	388389	-0.2406	4.698	-1.157	0.254162	0.8839	-4.576
11753775_x_at	TXN	7295	-0.2299	9.25	-1.156	0.254362	0.8839	-4.576
11738264_x_at	ZNF679	168417	-0.2517	3.836	-1.156	0.254458	0.8839	-4.576
11751295_a_at	HARS2	23438	0.2331	4.729	1.156	0.254461	0.8839	-4.576
11738466_a_at	CLRN1	7401	-0.2357	4.699	-1.156	0.254514	0.8839	-4.576
11735701_a_at	CD151	977	0.3682	7.515	1.156	0.254586	0.8839	-4.576
11723682_at	ALYREF	10189	0.2882	6.919	1.156	0.254621	0.8839	-4.576
11750391_a_at	IL17RE	132014	0.312	5.168	1.156	0.254718	0.8839	-4.576
11742115_a_at	GLYATL1	92292	-0.2971	3.736	-1.156	0.254736	0.8839	-4.576
11758391_s_at	ZADH2	284273	0.2745	5.716	1.155	0.254774	0.8839	-4.576
11722387_at	MIDN	90007	0.3274	7.566	1.155	0.25485	0.8839	-4.576
11749904_x_at	GORASP1	64689	-0.2704	5.357	-1.155	0.254881	0.8839	-4.576
11755175_a_at	HSPA12A	259217	-0.3524	7.876	-1.154	0.255189	0.8839	-4.576
11761850_at	KMT5C	84787	-0.2223	3.772	-1.154	0.255229	0.8839	-4.576
11727673_a_at	CDH24	64403	-0.2606	5.274	-1.154	0.255542	0.8839	-4.577
11728251_at	GK2	2712	-0.2169	3.763	-1.153	0.255599	0.8839	-4.577
11729575_a_at	XBP1	7494	0.2937	7.82	1.153	0.255722	0.8839	-4.577
11731368_at	ZNF442	79973	-0.2325	5.097	-1.152	0.255993	0.8839	-4.577
11733681_a_at	TMEM132D	121256	-0.1818	3.456	-1.152	0.256068	0.8839	-4.577
11722507_a_at	CLIC5	53405	-0.4862	6.181	-1.151	0.256415	0.8839	-4.577
11727902_a_at	EPB41L2	2037	0.2886	6.311	1.151	0.256434	0.8839	-4.577
11732398_a_at	ZNF326	284695	-0.2113	6.262	-1.151	0.256436	0.8839	-4.577
11762327_at	METTL2B	55798	-0.2411	3.211	-1.151	0.256494	0.8839	-4.577
11719062_a_at	SESN1	27244	0.2856	6.212	1.151	0.256515	0.8839	-4.577
11718161_at	KLF13	51621	0.3719	5.152	1.151	0.256607	0.8839	-4.577
11756806_a_at	ISG20	3669	0.427	5.646	1.151	0.256632	0.8839	-4.577
11719318_a_at	GOLGA4	2803	0.3216	7.033	1.151	0.25666	0.8839	-4.577
11733007_at	AMOTL2	51421	0.3614	6.622	1.151	0.256684	0.8839	-4.577
11717125_at	SH3PXD2A	9644	0.2607	7.618	1.15	0.256849	0.8839	-4.577
11715366_a_at	SEPTIN2	4735	0.2812	6.915	1.15	0.256916	0.8839	-4.577
11761505_a_at	USB1	79650	-0.2024	4.404	-1.15	0.257098	0.8839	-4.577
11756520_x_at	AKR7A2	8574	0.2693	8.021	1.15	0.257166	0.8839	-4.577
11754509_a_at	SORBS1	10580	-0.4293	8.584	-1.149	0.257202	0.8839	-4.577
11733284_x_at	MYBPC1	4604	-0.2195	3.705	-1.149	0.257282	0.8839	-4.577
11740513_a_at	PDE4D	5144	-0.2035	4.228	-1.149	0.257359	0.8839	-4.577
11718926_a_at	ARID5B	84159	0.3403	7.307	1.149	0.257487	0.8839	-4.577
11727156_a_at	TRIOBP	11078	0.3302	6.505	1.149	0.257525	0.8839	-4.577
11728055_at	GHR	2690	-0.5078	9.607	-1.148	0.257684	0.8839	-4.578
11757315_s_at	TAB2	23118	0.2002	7.702	1.148	0.257822	0.8839	-4.578
200052_PM_s_at	ILF2	3608	0.2585	7.633	1.148	0.257958	0.8839	-4.578
11735974_at	NEU2	4759	-0.2164	5.073	-1.147	0.258001	0.8839	-4.578
11735528_at	IFT74	80173	-0.215	4.213	-1.147	0.258309	0.8839	-4.578
11754810_a_at	ITGB5	3693	0.2788	8.739	1.147	0.258346	0.8839	-4.578
[truncated: 5,313 more rows]

## Sheet: DEGs_visceral
	Symbols	EG	logFC	AveExpr	t	P.Value	adj.P.Val	B
11740290_a_at	HOXC6	3223	-1.318	7.3	-5.091	7.626e-06	0.05576	1.3592
11727728_a_at	DMRT2	10655	-1.293	3.647	-4.074	0.0001969	0.39852	-0.5286
11739343_a_at	NNAT	4826	-0.9744	7.761	-4.069	0.0001998	0.39852	-0.5372
11758229_s_at	GREM1	26585	2.163	5.301	4.041	0.000218	0.39852	-0.589
11756587_a_at	PTGDS	5730	1.823	9.355	3.895	0.00034	0.42406	-0.8531
11723754_a_at	TCF21	6943	1.187	3.79	3.797	0.000458	0.42406	-1.0307
11738928_a_at	STOX1	219736	-0.8657	3.943	-3.775	0.0004883	0.42406	-1.0689
11732248_at	NR2F1	7025	1.063	6.328	3.751	0.0005252	0.42406	-1.1123
11732528_s_at	TBX5	6910	-1.143	4.463	-3.738	0.000546	0.42406	-1.1355
11735487_at	HOXC8	3224	-1.211	5.199	-3.689	0.0006317	0.42406	-1.2227
11758033_s_at	APOB	338	-1.193	3.516	-3.686	0.0006379	0.42406	-1.2286
11728232_a_at	CLDN1	9076	2.721	5.649	3.644	0.0007231	0.44059	-1.3036
11724337_s_at	NRCAM	4897	-1.224	5.333	-3.597	0.0008292	0.4664	-1.3856
11748907_a_at	PLAAT4	5920	1.288	7.064	3.57	0.0008976	0.46879	-1.4331
11729714_at	IRX2	153572	-1.077	4.512	-3.539	0.0009834	0.47937	-1.4879
11744331_a_at	CFB	629	1.926	5.492	3.449	0.001279	0.56329	-1.6456
11731500_a_at	KRT19	3880	2.133	6.738	3.441	0.00131	0.56329	-1.6598
11751005_a_at	SEMA3B	7869	0.9709	5.479	3.376	0.001579	0.56534	-1.772
11719871_a_at	TMEM176B	28959	1.228	6.535	3.373	0.001589	0.56534	-1.7759
11727296_s_at	TGFB3	7043	1.056	5.329	3.369	0.001608	0.56534	-1.7833
11720749_a_at	INMT	11185	1.428	7.546	3.366	0.001624	0.56534	-1.789
11723838_at	GATA6	2627	1.536	6.553	3.31	0.001905	0.63304	-1.8849
11757507_s_at	DSP	1832	1.508	5.611	3.269	0.002136	0.67904	-1.9539
11715359_a_at	TIMP1	7076	1.381	9.139	3.225	0.002415	0.70029	-2.0278
11721175_at	RARRES1	5918	1.861	6.989	3.225	0.002419	0.70029	-2.0288
11733572_at	DMRT3	58524	-0.7449	3.446	-3.215	0.00249	0.70029	-2.0462
11717045_a_at	C2	717	0.8572	6.654	3.172	0.002806	0.75977	-2.1179
11752634_x_at	KRT8	3856	1.651	6.152	3.123	0.003213	0.81319	-2.1995
11722503_at	ITGB8	3696	1.817	4.493	3.068	0.003731	0.81319	-2.2895
11723027_at	ITLN1	55600	2.99	7.452	3.062	0.003795	0.81319	-2.2997
11757905_x_at	KRT18	3875	1.527	7.311	3.045	0.003979	0.81319	-2.3281
11732000_a_at	PDE11A	50940	-0.6275	3.71	-3.034	0.004098	0.81319	-2.3459
11755648_a_at	MICAL2	9645	0.7797	6.551	3.024	0.004207	0.81319	-2.3617
11716033_at	SLPI	6590	1.615	8.059	3.02	0.004255	0.81319	-2.3685
11727092_x_at	IL18	3606	1.427	4.863	3.019	0.004266	0.81319	-2.37
11719675_a_at	VCAM1	7412	1.253	5.729	2.999	0.0045	0.81319	-2.4022
11754545_x_at	PLAT	5327	1.304	6.338	2.997	0.004523	0.81319	-2.4053
11716202_a_at	PFKM	5213	0.8877	6.446	2.996	0.004542	0.81319	-2.4078
11717980_x_at	C7	730	1.669	9.005	2.963	0.004967	0.81319	-2.4615
11754102_a_at	TMED3	23423	0.9189	6.947	2.955	0.005071	0.81319	-2.474
11730686_a_at	WT1	7490	1.93	5.174	2.946	0.005197	0.81319	-2.4888
11725006_a_at	ARHGEF25	115557	0.8803	5.235	2.941	0.005269	0.81319	-2.497
11727666_at	TWIST1	7291	-1.168	6.678	-2.936	0.005343	0.81319	-2.5054
11718204_a_at	REC8	9985	1.173	5.921	2.934	0.005364	0.81319	-2.5078
11740145_a_at	CEP164	22897	0.8249	5.84	2.919	0.005587	0.81319	-2.5322
11717048_a_at	DES	1674	0.8716	4.267	2.911	0.005702	0.81319	-2.5445
11749023_a_at	SLC16A4	9122	1.035	4.272	2.902	0.005845	0.81319	-2.5593
11716416_at	C1QA	712	0.7643	8.067	2.871	0.006342	0.81319	-2.6084
11723961_s_at	PTN	5764	1.225	4.657	2.851	0.006678	0.81319	-2.6394
11736574_a_at	FAM20A	54757	0.6342	5.145	2.849	0.006726	0.81319	-2.6437
11730089_at	HAS1	3036	1.451	5.45	2.847	0.006766	0.81319	-2.6472
11754440_s_at	GAS6	2621	1.045	6.866	2.845	0.006791	0.81319	-2.6495
11736801_a_at	PLAG1	5324	-0.6394	3.861	-2.842	0.00685	0.81319	-2.6547
11732993_a_at	RGS4	5999	1.297	4.891	2.829	0.007088	0.81319	-2.6751
11736405_a_at	DNMT1	1786	0.9477	5.215	2.824	0.007176	0.81319	-2.6825
11715722_a_at	GOLM1	51280	0.8162	6.191	2.808	0.007478	0.81319	-2.7072
11751918_a_at	BNC1	646	1.974	4.626	2.805	0.007553	0.81319	-2.7132
11716795_s_at	IFI16	3428	1.118	7.074	2.798	0.007677	0.81319	-2.723
11759005_a_at	SPX	80763	-1.799	5.465	-2.775	0.008158	0.81319	-2.7594
11743864_a_at	ATP2B1	490	0.8112	5.617	2.77	0.008262	0.81319	-2.767
11720633_a_at	FLNC	2318	0.6596	6.148	2.765	0.008362	0.81319	-2.7743
11754184_a_at	ALDH1A3	220	1.294	7.165	2.765	0.008373	0.81319	-2.775
11720062_s_at	IER3	8870	1.273	7.661	2.76	0.008472	0.81319	-2.7821
11728088_at	DKK2	27123	-0.6506	3.534	-2.755	0.008582	0.81319	-2.7899
11757442_a_at	SERPINE2	5270	0.9721	5.524	2.741	0.008911	0.81319	-2.8124
11759551_at	OBSL1	23363	0.7709	5.796	2.724	0.009314	0.81319	-2.8388
11758110_s_at	SIX1	6495	-0.7937	4.658	-2.72	0.0094	0.81319	-2.8444
11716512_a_at	SRRM2	23524	1.26	7.374	2.72	0.009406	0.81319	-2.8448
11718399_s_at	TGM2	7052	1.143	6.762	2.718	0.009451	0.81319	-2.8476
11755106_a_at	PDLIM3	27295	1.111	5.263	2.718	0.009458	0.81319	-2.8481
11715652_a_at	PCOLCE	5118	0.8917	7.166	2.716	0.009511	0.81319	-2.8514
11758468_s_at	TSHZ2	128553	0.9089	6.878	2.647	0.01133	0.81319	-2.9558
11724252_s_at	SLC39A8	64116	1.505	6.403	2.636	0.01165	0.81319	-2.9726
11733358_a_at	PDE1A	5136	1.01	6.026	2.636	0.01166	0.81319	-2.973
11741105_a_at	FHL2	2274	0.8313	4.085	2.618	0.0122	0.81319	-3.0004
11716055_s_at	STMN3	50861	1.019	5.431	2.611	0.0124	0.81319	-3.01
11725275_at	IRX1	79192	-0.7501	4.446	-2.601	0.01272	0.81319	-3.0253
11715807_a_at	STARD10	10809	0.6642	5.22	2.597	0.01284	0.81319	-3.0306
11716932_a_at	CCDC80	151887	1.322	7.531	2.58	0.01339	0.81319	-3.0559
11735744_a_at	RAB34	83871	0.8813	6.353	2.576	0.01355	0.81319	-3.0628
11727638_a_at	AHI1	54806	0.7627	7.507	2.572	0.01367	0.81319	-3.068
11721134_at	GFPT2	9945	0.8529	6.77	2.556	0.01422	0.81319	-3.0916
11729870_x_at	EMILIN1	11117	0.6283	6.654	2.553	0.01434	0.81319	-3.0965
11749461_a_at	CDH11	1009	0.9646	6.356	2.551	0.01441	0.81319	-3.0994
11745191_a_at	TRIP6	7205	0.7588	7.084	2.55	0.01444	0.81319	-3.1008
11715541_a_at	THY1	7070	0.9878	6.563	2.538	0.01488	0.81319	-3.1188
11754365_s_at	ROR2	4920	0.8734	5.363	2.537	0.01491	0.81319	-3.12
11736730_a_at	RIMS2	9699	-0.5962	3.822	-2.534	0.01502	0.81319	-3.1244
11756191_a_at	MAN1C1	57134	0.6757	4.992	2.533	0.01505	0.81319	-3.1254
11717575_at	PPP1R3C	5507	0.6809	6.185	2.525	0.01537	0.81319	-3.1381
11739233_a_at	SAFB2	9667	0.8486	4.885	2.517	0.01567	0.81319	-3.1495
11722595_a_at	AKAP13	11214	0.8122	6.963	2.501	0.01631	0.81319	-3.1731
11755437_a_at	TCERG1	10915	0.6549	4.655	2.495	0.01652	0.81319	-3.181
11727035_at	USP11	8237	0.8105	6.302	2.492	0.01665	0.81319	-3.1857
11758369_x_at	HLA-DPB1	3115	1.423	7.13	2.491	0.01669	0.81319	-3.187
11757310_s_at	TMEM98	26022	0.9715	7.461	2.488	0.01683	0.81319	-3.1919
11763856_a_at	HOMER3	9454	0.6516	3.542	2.488	0.01685	0.81319	-3.1925
11740743_a_at	TPM2	7169	1.014	8.346	2.482	0.01707	0.81319	-3.2003
11733535_a_at	NUDT7	283927	-0.5173	6.184	-2.473	0.01744	0.81319	-3.213
11715305_s_at	HOXA10	3206	-0.9947	5.527	-2.469	0.01764	0.81319	-3.2198
11742701_x_at	C1R	715	1.249	8.655	2.468	0.01765	0.81319	-3.2203
11723712_x_at	MLXIP	22877	0.6136	6.943	2.467	0.0177	0.81319	-3.2219
11723616_a_at	PLTP	5360	0.651	7.734	2.467	0.01773	0.81319	-3.2227
11746438_a_at	SHMT2	6472	0.7909	5.393	2.462	0.01795	0.81319	-3.2303
11749616_s_at	IGFBP4	3487	0.763	5.396	2.461	0.01798	0.81319	-3.2311
11716019_at	RAB31	11031	0.9768	6.556	2.457	0.01814	0.81319	-3.2364
11734336_x_at	SIGIRR	59307	0.6332	6.825	2.456	0.0182	0.81319	-3.2385
11748149_a_at	FNBP1	23048	0.711	5.364	2.451	0.0184	0.81319	-3.2448
11716135_a_at	MVP	9961	0.8168	6.722	2.45	0.01845	0.81319	-3.2465
11740238_a_at	SULF2	55959	0.6852	7.271	2.44	0.01891	0.81319	-3.2611
11742988_s_at	EZR	7430	1.394	6.265	2.44	0.01892	0.81319	-3.2614
11716919_a_at	PDIA5	10954	0.6019	5.402	2.434	0.01919	0.81319	-3.2698
11717481_s_at	FKBP10	60681	1.064	6.788	2.433	0.01924	0.81319	-3.2713
11746705_a_at	RGS16	6004	0.9883	5.436	2.43	0.01936	0.81319	-3.275
11719761_at	ARRDC4	91947	0.8685	6.316	2.428	0.01947	0.81319	-3.2783
11718481_s_at	CFI	3426	1.315	5.861	2.417	0.01998	0.81319	-3.2937
11757912_a_at	ACADL	33	-0.7374	5.849	-2.416	0.02003	0.81319	-3.2953
11756275_a_at	PDLIM1	9124	0.6064	7.303	2.416	0.02005	0.81319	-3.2957
11739290_a_at	KMT2A	4297	0.5474	7.008	2.415	0.02009	0.81319	-3.297
11719466_s_at	C1QB	713	0.8202	8.831	2.412	0.02025	0.81319	-3.3016
11745386_a_at	ZNF638	27332	0.6323	4.817	2.412	0.02026	0.81319	-3.302
11744969_a_at	PAPLN	89932	0.765	5.877	2.4	0.02082	0.81319	-3.3181
11757022_x_at	TFPI2	7980	1.482	6.244	2.4	0.02084	0.81319	-3.3186
11754633_x_at	PPP1CA	5499	0.6089	7.832	2.398	0.02091	0.81319	-3.3205
11722583_a_at	IGFBP2	3485	1.018	6.27	2.396	0.02103	0.81319	-3.324
11717639_x_at	SDC4	6385	1.005	7.114	2.396	0.02103	0.81319	-3.3241
11732526_s_at	CSGALNACT1	55790	0.744	6.187	2.395	0.0211	0.81319	-3.3261
11724559_at	GNA15	2769	0.6353	5.278	2.394	0.02114	0.81319	-3.3272
11716385_at	TGFB1	7040	0.6151	4.982	2.392	0.02123	0.81319	-3.3297
11754754_s_at	ADAMTS18	170692	-0.7536	5.131	-2.392	0.02124	0.81319	-3.3298
11730779_at	ADH1C	126	0.8595	6.203	2.39	0.02132	0.81319	-3.3321
11750714_a_at	CHD3	1107	0.6393	4.603	2.386	0.02155	0.81319	-3.3385
11717562_x_at	DTX3L	151636	0.4838	5.25	2.384	0.02166	0.81319	-3.3414
11720166_at	CDC42EP5	148170	0.5236	5.597	2.383	0.02169	0.81319	-3.3423
11729581_x_at	PPDPF	79144	0.7292	7.329	2.378	0.02194	0.81319	-3.3492
11743464_a_at	CHD4	1108	0.7673	6.295	2.377	0.022	0.81319	-3.3507
11753131_x_at	TM4SF1	4071	1.135	8.553	2.368	0.02247	0.81319	-3.3634
11723180_a_at	ITSN2	50618	0.9063	5.796	2.364	0.02271	0.81319	-3.3695
11715980_at	AIP	9049	0.7312	6.845	2.361	0.02285	0.81319	-3.3732
11725174_a_at	ADAP2	55803	0.6041	5.807	2.35	0.02349	0.81319	-3.3893
11716115_s_at	ZFP36L1	677	0.6108	5.67	2.348	0.02356	0.81319	-3.3911
11761330_x_at	NME9	347736	-0.6252	3.665	-2.346	0.02367	0.81319	-3.3941
11755531_a_at	TBX15	6913	-0.5779	7.619	-2.315	0.02546	0.81319	-3.437
11718213_a_at	SLC27A2	11001	-0.8889	4.275	-2.313	0.02562	0.81319	-3.4406
11761467_x_at	IGHG3	3502	1.377	8.506	2.312	0.02569	0.81319	-3.4423
11747448_x_at	BTN3A2	11118	0.8401	6.048	2.308	0.02589	0.81319	-3.4468
11723225_a_at	CLDN11	5010	1.129	6.424	2.296	0.02664	0.81319	-3.4636
11744400_a_at	MYL6B	140465	0.7207	6.007	2.295	0.0267	0.81319	-3.465
11724232_s_at	ALDH1A2	8854	1.435	6.016	2.294	0.02679	0.81319	-3.467
11746149_x_at	BCHE	590	1.527	4.223	2.294	0.0268	0.81319	-3.4673
11753549_a_at	CMTM3	123920	0.5356	6.774	2.285	0.02734	0.81319	-3.4788
11731007_a_at	MIS18BP1	55320	0.6488	4.544	2.285	0.02734	0.81319	-3.479
11741911_a_at	GBP3	2635	0.6615	5.035	2.285	0.02736	0.81319	-3.4793
11755764_a_at	PKD1L2	114780	-0.6689	4.372	-2.283	0.02745	0.81319	-3.4812
11743176_s_at	RSF1	51773	0.5881	4.971	2.282	0.02752	0.81319	-3.4828
11729290_a_at	HAND2	9464	0.6722	6.37	2.281	0.02758	0.81319	-3.4841
11715350_a_at	COL1A1	1277	1.001	6.836	2.28	0.02764	0.81319	-3.4853
11723507_s_at	ZNF609	23060	0.5332	5.512	2.28	0.02769	0.81319	-3.4864
11717417_s_at	RHOU	58480	0.9818	7.276	2.279	0.02774	0.81319	-3.4874
11733451_s_at	SLFN11	91607	0.6719	4.422	2.275	0.02797	0.81319	-3.4922
11728145_a_at	SHC2	25759	0.6247	5.853	2.275	0.02799	0.81319	-3.4928
11734744_a_at	SON	6651	0.7831	6.157	2.274	0.02805	0.81319	-3.4939
11730373_a_at	FYB1	2533	0.7857	5.579	2.272	0.02816	0.81319	-3.4963
11744114_a_at	GMPPA	29926	0.5576	5.672	2.272	0.0282	0.81319	-3.4972
11717437_x_at	TOP1	7150	1.12	6.132	2.271	0.02826	0.81319	-3.4983
11731620_a_at	ARRB2	409	0.5896	4.797	2.268	0.02842	0.81319	-3.5016
11729657_a_at	SP110	3431	0.5328	6.337	2.265	0.02863	0.81319	-3.506
11726730_a_at	KDM4A	9682	0.5663	4.663	2.261	0.02891	0.81319	-3.5116
11720363_at	PHIP	55023	0.6524	7.163	2.261	0.02892	0.81319	-3.512
11727482_a_at	TPR	7175	0.7492	6.943	2.258	0.02912	0.81319	-3.5159
11720388_s_at	C1QC	714	0.8097	7.962	2.256	0.02925	0.81319	-3.5187
11738831_x_at	HSD17B13	345275	-0.514	3.249	-2.253	0.02945	0.81319	-3.5225
11734906_a_at	NOVA1	4857	-0.507	6.418	-2.249	0.02976	0.81319	-3.5287
11735485_s_at	DMRTA2	63950	-0.6288	3.535	-2.248	0.02982	0.81319	-3.53
11724216_a_at	GPATCH2	55105	0.6183	5.375	2.243	0.03013	0.81319	-3.5359
11742537_a_at	BAX	581	0.8186	5.95	2.24	0.03035	0.81319	-3.5402
11743043_a_at	FBLN5	10516	0.6558	8.109	2.239	0.03042	0.81319	-3.5417
11730739_a_at	PDLIM4	8572	0.5697	5.556	2.238	0.03048	0.81319	-3.5427
11724885_at	CLIC3	9022	0.9539	4.785	2.235	0.03074	0.81319	-3.5476
11757553_x_at	LTBP4	8425	0.7914	7.142	2.227	0.03127	0.81319	-3.5578
11731624_a_at	CCDC186	55088	0.7221	3.918	2.222	0.03161	0.81319	-3.5641
11754586_x_at	WDR82	80335	0.711	7.114	2.222	0.03163	0.81319	-3.5644
11724579_a_at	L1CAM	3897	-0.6407	4.846	-2.219	0.03188	0.81319	-3.5691
11746746_a_at	AKAP9	10142	0.8115	4.63	2.215	0.03213	0.81319	-3.5737
11727782_a_at	TPM4	7171	0.9464	4.891	2.212	0.03237	0.81319	-3.578
11746600_a_at	MCOLN3	55283	-0.747	4.159	-2.209	0.03256	0.81319	-3.5814
11717340_at	PTGFRN	5738	0.6898	5.892	2.209	0.03261	0.81319	-3.5823
11724063_s_at	FA2H	79152	-0.7157	3.743	-2.208	0.03267	0.81319	-3.5833
11729989_a_at	CACNA1A	773	-0.5884	5.857	-2.203	0.03307	0.81319	-3.5904
11757759_s_at	PEG10	23089	0.7085	4.701	2.202	0.03314	0.81319	-3.5918
11726030_x_at	UPK1B	7348	0.7227	4.569	2.2	0.03326	0.81319	-3.5938
11762374_at	COL25A1	84570	-0.5156	3.643	-2.2	0.03326	0.81319	-3.5939
11721169_a_at	PYCARD	29108	0.6983	6.871	2.199	0.03334	0.81319	-3.5953
11715649_s_at	TXNRD1	7296	0.5635	8.374	2.197	0.0335	0.81319	-3.5981
11743441_s_at	PDIA3	2923	0.8763	8.421	2.188	0.03416	0.81319	-3.6095
11720606_a_at	SFRP2	6423	1.447	6.836	2.185	0.0344	0.81319	-3.6136
11729972_at	CYP4Z1	199974	-0.6082	3.448	-2.185	0.03442	0.81319	-3.614
11732450_s_at	AGRN	375790	0.9594	8.147	2.18	0.03482	0.81319	-3.6207
11763489_a_at	NSD1	64324	0.5052	4.388	2.178	0.03498	0.81319	-3.6234
11722532_s_at	CALD1	800	1.09	7.232	2.174	0.03527	0.81319	-3.6281
11759303_at	MFHAS1	9258	0.5507	5.624	2.167	0.03587	0.81319	-3.6381
11753459_x_at	HNRNPA1	3178	0.7858	8.629	2.163	0.03617	0.81319	-3.6429
11717889_s_at	GNAI2	2771	0.9191	8.086	2.163	0.03621	0.81319	-3.6435
11727789_a_at	USP1	7398	0.7005	5.328	2.162	0.03629	0.81319	-3.6448
11719544_a_at	MSLN	10232	1.197	5.246	2.159	0.03652	0.81319	-3.6485
11724737_a_at	PDPN	10630	0.673	4.636	2.157	0.03665	0.81319	-3.6506
11756011_a_at	PTPRJ	5795	0.5114	4.732	2.155	0.03687	0.81319	-3.6541
11718471_at	GLIS2	84662	0.7671	6.265	2.154	0.03692	0.81319	-3.6548
11736363_s_at	MEDAG	84935	0.847	8.017	2.153	0.03705	0.81319	-3.6569
11719528_at	NECTIN2	5819	0.6226	6.183	2.15	0.03725	0.81319	-3.66
11723741_a_at	CADM3	57863	0.5771	4.899	2.148	0.03741	0.81319	-3.6624
11747118_a_at	BRINP1	1620	-0.9605	4.047	-2.147	0.0375	0.81319	-3.6639
11731143_a_at	ADGRD1	283383	0.9311	5.241	2.146	0.03762	0.81319	-3.6658
11719332_at	ARHGAP15	55843	0.5827	5.881	2.142	0.03792	0.81319	-3.6704
11746051_a_at	HP1BP3	50809	0.9032	5.502	2.142	0.03797	0.81319	-3.6712
11719350_a_at	GCC2	9648	0.5971	4.033	2.14	0.03814	0.81319	-3.6738
11736145_a_at	SPATA20	64847	0.605	5.997	2.14	0.03815	0.81319	-3.6739
11722900_s_at	RARA	5914	0.5181	6.787	2.139	0.03819	0.81319	-3.6745
11723030_at	CRISPLD2	83716	0.655	7.883	2.136	0.03848	0.81319	-3.679
11718926_a_at	ARID5B	84159	0.7649	7.4	2.133	0.03873	0.81319	-3.6827
11744205_x_at	NPDC1	56654	0.5812	6.64	2.132	0.03877	0.81319	-3.6833
11726682_a_at	MEIS1	4211	0.8884	5.346	2.126	0.03933	0.81319	-3.6916
11718058_a_at	TYMS	7298	0.6241	4.401	2.126	0.03937	0.81319	-3.6922
11745190_a_at	FUS	2521	0.5843	9.047	2.125	0.03946	0.81319	-3.6936
11723392_a_at	ALPK3	57538	-0.4903	4.403	-2.122	0.03966	0.81319	-3.6964
11758790_a_at	STMN2	11075	-0.9446	4.11	-2.117	0.04015	0.81319	-3.7037
11756040_a_at	ANGPTL8	55908	-0.6955	5.129	-2.116	0.04022	0.81319	-3.7047
11744218_at	SNAI2	6591	0.707	6.842	2.114	0.04036	0.81319	-3.7067
11750693_a_at	FTSJ3	117246	0.5913	6.659	2.114	0.04043	0.81319	-3.7076
11756693_a_at	MAGED1	9500	0.7902	5.696	2.111	0.04069	0.81319	-3.7115
11719946_a_at	PKNOX1	5316	0.5828	4.302	2.11	0.04077	0.81319	-3.7126
11749871_a_at	GBGT1	26301	0.5196	4.347	2.109	0.04081	0.81319	-3.7132
11757993_s_at	KATNAL2	83473	-0.5742	3.938	-2.108	0.04098	0.81319	-3.7155
11749158_a_at	PPP2R1A	5518	0.6786	6.715	2.106	0.04109	0.81319	-3.7171
11763606_a_at	VAV1	7409	0.5627	4.982	2.106	0.04113	0.81319	-3.7176
11724619_at	RSPO3	84870	0.6948	8.399	2.104	0.04131	0.81319	-3.7202
11729263_x_at	SERPINB9	5272	0.6464	5.778	2.102	0.04148	0.81319	-3.7226
11733115_a_at	CA2	760	-0.7056	4.034	-2.098	0.04186	0.81319	-3.7279
11725522_at	MESP1	55897	-0.5423	7.487	-2.097	0.04199	0.81319	-3.7297
11750860_a_at	CMAHP	8418	0.9953	5.096	2.095	0.04215	0.81319	-3.7319
11728984_a_at	MTHFD1L	25902	0.7058	3.902	2.095	0.04216	0.81319	-3.7321
11715735_a_at	TMEM123	114908	0.5888	5.135	2.094	0.04219	0.81319	-3.7325
11739242_x_at	NEMF	9147	0.6716	6.737	2.091	0.04256	0.81319	-3.7375
11720511_a_at	CARHSP1	23589	0.5277	7.871	2.09	0.04258	0.81319	-3.7378
11717118_a_at	P4HA2	8974	0.8377	6.214	2.09	0.04266	0.81319	-3.7388
11755001_a_at	ARHGAP32	9743	-0.7088	5.425	-2.089	0.04269	0.81319	-3.7393
11755851_a_at	UBR4	23352	0.4784	6.234	2.086	0.04296	0.81319	-3.743
11736190_a_at	OGN	4969	1.354	7.375	2.086	0.04302	0.81319	-3.7437
11719366_s_at	CXCL1	2919	1.172	6.36	2.085	0.04309	0.81319	-3.7447
11729993_at	STOX2	56977	-0.4969	5.246	-2.077	0.04386	0.81319	-3.755
11742836_a_at	UBXN4	23190	0.8314	7.351	2.07	0.0445	0.81319	-3.7633
11743522_a_at	KDM5A	5927	0.5034	6.423	2.068	0.04472	0.81319	-3.7662
11757369_s_at	MAN2B1	4125	0.5852	6.426	2.067	0.04479	0.81319	-3.7671
11744723_a_at	APH1A	51107	0.6238	4.988	2.067	0.0448	0.81319	-3.7672
11719680_x_at	TNFRSF10B	8795	0.6381	6.228	2.067	0.04481	0.81319	-3.7674
11755646_a_at	SIGLEC1	6614	0.501	6.201	2.065	0.045	0.81319	-3.7697
11744241_at	HOXC9	3225	-0.5553	5.724	-2.062	0.0453	0.81319	-3.7737
11736635_a_at	AAK1	22848	0.5986	7.762	2.058	0.04576	0.81319	-3.7795
11739518_a_at	FLRT3	23767	1.088	5.64	2.053	0.04625	0.81319	-3.7857
11736432_x_at	PPP4R2	151987	0.5367	5.516	2.053	0.04626	0.81319	-3.7858
11715373_a_at	TRIM28	10155	0.5454	6.33	2.053	0.04627	0.81319	-3.7859
11717061_a_at	PPP1R1B	84152	-0.7031	6.853	-2.052	0.04638	0.81319	-3.7872
11717464_at	LXN	56925	0.8023	6.318	2.051	0.0464	0.81319	-3.7876
11743385_a_at	PRPF40A	55660	0.5939	6.21	2.05	0.04653	0.81319	-3.7892
11720411_s_at	CYP1B1	1545	0.7149	7.294	2.047	0.04683	0.81319	-3.7929
11748950_a_at	BAZ2B	29994	0.6112	4.642	2.047	0.04685	0.81319	-3.7932
11755122_a_at	PALLD	23022	0.6829	6.802	2.045	0.04703	0.81319	-3.7953
11749718_x_at	PLXNB2	23654	0.492	6.533	2.045	0.0471	0.81319	-3.7961
11720298_at	CXCL10	3627	0.6586	4.716	2.043	0.04729	0.81319	-3.7985
11748810_a_at	EVA1C	59271	0.6543	5.989	2.042	0.04741	0.81319	-3.7999
11729069_a_at	KLK11	11012	0.9789	5.062	2.038	0.04773	0.81319	-3.8038
11742778_s_at	TBCC	6903	0.4772	6.082	2.038	0.04776	0.81319	-3.8042
11744058_a_at	DDOST	1650	0.7414	8.272	2.036	0.04793	0.81319	-3.8063
11756479_x_at	RNASET2	8635	0.5846	7.551	2.035	0.04808	0.81319	-3.8081
11754243_a_at	H2AFX	3014	0.8892	6.451	2.031	0.04848	0.81319	-3.8129
11737513_a_at	GALNTL6	442117	-0.5177	3.403	-2.03	0.04865	0.81319	-3.8149
11715873_a_at	OLFML3	56944	0.5985	8.308	2.028	0.04881	0.81319	-3.8167
11730757_a_at	IL6ST	3572	0.8984	6.555	2.026	0.04903	0.81319	-3.8194
11724018_a_at	LDHC	3948	-0.5454	3.84	-2.026	0.04905	0.81319	-3.8197
11728670_a_at	UBE2H	7328	0.6839	4.533	2.024	0.04922	0.81319	-3.8215
11731114_a_at	SGCG	6445	-0.7073	4.822	-2.022	0.04943	0.81319	-3.824
11741317_a_at	NHLH2	4808	-0.7675	3.586	-2.022	0.04945	0.81319	-3.8243
11722839_at	LYAR	55646	0.5776	5.472	2.017	0.05001	0.81319	-3.8307
11752814_s_at	TNFRSF1A	7132	0.6591	6.016	2.016	0.05007	0.81319	-3.8314
11736951_a_at	RORB	6096	-0.5058	3.889	-2.016	0.05013	0.81319	-3.8321
11757669_s_at	PPIL1	51645	0.6513	5.528	2.012	0.05057	0.81319	-3.8372
11716766_a_at	IQGAP1	8826	0.8259	6.536	2.009	0.05085	0.81319	-3.8404
11737003_a_at	PDE3A	5139	-0.5663	3.39	-2.008	0.05105	0.81319	-3.8427
11759033_a_at	ODAPH	152816	-0.558	2.702	-2.007	0.05111	0.81319	-3.8433
11717544_a_at	POLR2A	5430	0.4632	6.65	2.005	0.05133	0.81319	-3.8458
11741009_a_at	FGF12	2257	-0.5323	4.349	-2.005	0.05136	0.81319	-3.8462
11744171_a_at	DNAJC4	3338	0.8291	6.998	2.004	0.05147	0.81319	-3.8474
11723576_s_at	OSR2	116039	-0.5523	5.681	-2.003	0.05154	0.81319	-3.8481
11748016_a_at	ACTG2	72	0.827	4.496	2.002	0.05163	0.81319	-3.8491
11715922_x_at	SEPTIN9	10801	0.6246	7.512	2.002	0.05169	0.81319	-3.8498
11757652_x_at	P3H1	64175	0.4409	5.546	2.001	0.05175	0.81319	-3.8505
11740531_a_at	CLEC10A	10462	0.4645	5.903	2.001	0.0518	0.81319	-3.851
11745892_a_at	MTHFD2	10797	0.7834	5.769	2.001	0.05182	0.81319	-3.8512
11763773_a_at	ITM2C	81618	0.5955	4.497	2	0.05189	0.81319	-3.852
11749789_a_at	TP53I3	9540	0.4974	6.141	1.999	0.05199	0.81319	-3.8532
11723111_a_at	EMILIN2	84034	0.5142	7.103	1.998	0.05215	0.81319	-3.8549
11754587_a_at	FYN	2534	0.6255	7.174	1.996	0.05235	0.81319	-3.8571
11717125_at	SH3PXD2A	9644	0.6017	7.738	1.995	0.05244	0.81319	-3.8581
11750458_x_at	CA3	761	-0.8507	4.673	-1.993	0.05263	0.81319	-3.8602
11726434_at	CHL1	10752	-0.8248	6.944	-1.993	0.0527	0.81319	-3.861
11744054_a_at	ZNFX1	57169	0.73	4.651	1.991	0.05292	0.81319	-3.8634
11744077_at	ARPC1B	10095	0.7832	8.343	1.988	0.05322	0.81319	-3.8665
11745181_a_at	NAA15	80155	0.8171	4.358	1.988	0.05322	0.81319	-3.8666
11721089_a_at	YLPM1	56252	0.4645	4.687	1.988	0.0533	0.81319	-3.8674
11755414_a_at	PRG4	10216	1.42	7.733	1.986	0.05344	0.81319	-3.8689
11724441_x_at	PTGIS	5740	0.8279	7.979	1.986	0.05345	0.81319	-3.8691
11726657_a_at	ADORA1	134	-0.5298	4.821	-1.982	0.05397	0.81319	-3.8746
11731126_at	GXYLT2	727936	0.5946	6.787	1.981	0.05405	0.81319	-3.8754
11754395_a_at	BRD4	23476	0.6044	7.768	1.981	0.05405	0.81319	-3.8754
11743706_a_at	MGA	23269	0.5391	4.72	1.981	0.05406	0.81319	-3.8755
11741520_x_at	CD14	929	0.9131	7.181	1.978	0.05438	0.81319	-3.879
11745803_x_at	TPM1	7168	0.8296	7.612	1.978	0.0544	0.81319	-3.8791
11720352_at	ETV5	2119	0.5105	3.826	1.977	0.05456	0.81319	-3.8809
11747301_a_at	SP100	6672	0.6949	6.311	1.975	0.05472	0.81319	-3.8826
11755133_x_at	SNHG7	84973	0.5106	8.171	1.972	0.05511	0.81319	-3.8866
11763406_s_at	BICC1	80114	0.7432	6.238	1.971	0.05523	0.81319	-3.8879
11728648_a_at	NUCKS1	64710	0.7554	7.121	1.97	0.05541	0.81319	-3.8897
11762619_a_at	BMP5	653	-0.6185	3.518	-1.968	0.05563	0.81319	-3.892
11744796_a_at	DAB2	1601	0.6609	7.172	1.968	0.05563	0.81319	-3.8921
11730282_a_at	RAD50	10111	0.6317	6.01	1.965	0.05592	0.81319	-3.895
11740579_a_at	NTRK3	4916	-0.4985	4.687	-1.963	0.05618	0.81319	-3.8977
11732338_a_at	KAT8	84148	0.5713	6.617	1.961	0.05648	0.81319	-3.9007
11715750_at	SSRP1	6749	0.5006	5.473	1.959	0.05667	0.81319	-3.9026
11719504_a_at	DHX36	170506	0.6345	5.444	1.959	0.0567	0.81319	-3.9029
11743954_a_at	EHBP1L1	254102	0.4441	5.637	1.957	0.05687	0.81319	-3.9047
11718001_a_at	VSIR	64115	0.5154	7.933	1.957	0.05693	0.81319	-3.9052
11731148_at	TLR7	51284	0.4999	3.668	1.957	0.05696	0.81319	-3.9055
11746299_a_at	CNTLN	54875	0.5314	4.703	1.953	0.0574	0.81319	-3.91
11727884_at	ERAP1	51752	0.7121	4.975	1.949	0.05793	0.81319	-3.9152
11753990_a_at	USP47	55031	0.5891	5.912	1.947	0.05813	0.81319	-3.9172
11753900_x_at	MT2A	4502	0.7104	11.736	1.944	0.05852	0.81319	-3.921
11747964_a_at	SLC4A7	9497	0.6006	6.508	1.942	0.05874	0.81319	-3.9232
11735507_at	C14orf39	317761	-0.4404	3.052	-1.937	0.05932	0.81319	-3.9288
11744180_a_at	TCIRG1	10312	0.5682	7.54	1.936	0.05947	0.81319	-3.9302
11743527_x_at	RALBP1	10928	0.5357	7.076	1.936	0.05954	0.81319	-3.9309
11759021_at	LNX1	84708	-0.5142	4.666	-1.935	0.05966	0.81319	-3.9321
11716063_at	TNC	3371	0.7536	4.354	1.932	0.06	0.81319	-3.9353
11761881_at	ZNF33A	7581	-0.6682	4.315	-1.931	0.06008	0.81319	-3.936
11716336_a_at	PRCC	5546	0.3775	5.165	1.931	0.06008	0.81319	-3.9361
11730626_at	KLB	152831	-0.8324	6.409	-1.93	0.06033	0.81319	-3.9384
11743087_at	PPBP	5473	-0.9383	5.907	-1.929	0.06041	0.81319	-3.9392
11763823_a_at	TAT	6898	-0.7293	4.038	-1.927	0.0607	0.81319	-3.9419
11733453_at	IRX5	10265	-0.4316	2.704	-1.926	0.06079	0.81319	-3.9428
11727602_x_at	PF4	5196	-0.5982	6.5	-1.923	0.06113	0.81319	-3.9459
11726272_a_at	ATP1B1	481	0.6119	8.51	1.923	0.06116	0.81319	-3.9463
11739193_a_at	SLMAP	7871	0.4706	4.451	1.922	0.06125	0.81319	-3.947
11753592_x_at	EEF1G	1937	0.7789	10.491	1.922	0.06127	0.81319	-3.9472
11720624_a_at	MYD88	4615	0.5408	6.727	1.919	0.06162	0.81319	-3.9506
11750669_x_at	TUT4	23318	0.5128	3.665	1.919	0.06167	0.81319	-3.951
11758834_at	RNF43	54894	-0.5626	5.09	-1.918	0.06181	0.81319	-3.9523
11758009_s_at	AMPD3	272	0.5092	4.168	1.916	0.06209	0.81319	-3.9549
11722622_at	TMEM8A	58986	0.5646	5.37	1.916	0.06214	0.81319	-3.9553
11740182_a_at	RHOJ	57381	0.572	4.482	1.915	0.06219	0.81319	-3.9558
11737010_at	ABCD2	225	-0.5769	4.648	-1.912	0.06259	0.81319	-3.9594
11757277_x_at	HP	3240	1.255	6.971	1.911	0.06272	0.81319	-3.9606
11722373_a_at	GGA2	23062	0.5898	4.841	1.91	0.0629	0.81319	-3.9623
11721798_a_at	SUMO3	6612	0.78	5.835	1.908	0.06312	0.81319	-3.9642
11740243_s_at	TOX	9760	-0.5925	3.542	-1.907	0.06326	0.81319	-3.9654
11719155_a_at	DRAM1	55332	0.6255	5.653	1.906	0.06334	0.81319	-3.9662
11730029_a_at	E2F7	144455	-0.659	3.421	-1.906	0.06336	0.81319	-3.9664
11720433_s_at	FLRT2	23768	0.7538	7.842	1.906	0.06339	0.81319	-3.9667
11752689_a_at	OS9	10956	0.5397	4.722	1.903	0.06375	0.81319	-3.9699
11739813_a_at	FZD1	8321	0.5515	5.552	1.9	0.06414	0.81319	-3.9734
11759373_a_at	CSRP1	1465	0.938	6.783	1.898	0.06446	0.81319	-3.9762
11755932_a_at	HCLS1	3059	0.7815	6.132	1.898	0.0645	0.81319	-3.9766
11730275_at	CALCRL	10203	-0.5373	4.241	-1.897	0.06459	0.81319	-3.9773
11734311_s_at	CNN1	1264	0.7391	4.962	1.897	0.06464	0.81319	-3.9778
11755605_s_at	MALAT1	378938	0.9162	10.164	1.896	0.0648	0.81319	-3.9792
11725897_at	TUBB1	81027	-0.673	5.422	-1.895	0.06487	0.81319	-3.9798
11743566_at	ACBD3	64746	0.5234	6.51	1.895	0.0649	0.81319	-3.9801
11756030_a_at	PQBP1	10084	0.5279	6.094	1.894	0.06501	0.81319	-3.981
11757839_s_at	NECAP2	55707	0.5753	5.899	1.892	0.06523	0.81319	-3.983
11763555_a_at	SNX12	29934	0.4355	6.104	1.889	0.06563	0.81319	-3.9865
11731818_a_at	CD40	958	0.7061	6.063	1.889	0.06566	0.81319	-3.9866
11761239_at	ZDHHC20	253832	-0.702	3.933	-1.887	0.06599	0.81319	-3.9895
11716951_at	NANS	54187	0.5424	6.552	1.886	0.06607	0.81319	-3.9902
11726997_a_at	FIBP	9158	0.5942	5.852	1.886	0.06608	0.81319	-3.9903
11747530_a_at	CSNK2B	1460	0.6741	6.512	1.886	0.0661	0.81319	-3.9905
11721994_s_at	UBE2L6	9246	0.4585	8.166	1.882	0.06667	0.81319	-3.9953
11751314_a_at	SLC39A1	27173	0.6761	5.857	1.88	0.06698	0.81319	-3.998
11744152_a_at	FBLN1	2192	0.9214	7.834	1.879	0.06706	0.81319	-3.9987
11725232_at	ATP8B2	57198	0.4935	5.739	1.878	0.06726	0.81319	-4.0004
11751489_a_at	TSPAN7	7102	0.5504	4.888	1.878	0.06728	0.81319	-4.0005
11718140_a_at	EMP3	2014	0.4385	7.275	1.875	0.06766	0.81319	-4.0037
11722424_a_at	NEDD4L	23327	-0.4371	5.403	-1.873	0.06794	0.81319	-4.0061
11725998_a_at	FAS	355	0.603	5.08	1.871	0.0682	0.81319	-4.0082
11741668_x_at	NONO	4841	0.5293	7.595	1.868	0.06867	0.81319	-4.0121
11739119_s_at	CNPY3	10695	0.5905	5.151	1.866	0.06888	0.81319	-4.0139
11749482_x_at	LTBP3	4054	0.7705	6.136	1.866	0.06888	0.81319	-4.0139
11727535_a_at	CCNF	899	-0.5568	4.004	-1.866	0.06894	0.81319	-4.0143
11715393_a_at	C3	718	0.8917	10.669	1.866	0.06899	0.81319	-4.0148
11737435_at	HMX2	3167	-0.5772	3.879	-1.865	0.06907	0.81319	-4.0155
11743906_a_at	UXS1	80146	0.4981	4.663	1.865	0.0691	0.81319	-4.0157
11723223_at	CASQ2	845	-0.4723	5.024	-1.863	0.06936	0.81319	-4.0178
11717319_a_at	SEC24D	9871	0.6178	4.846	1.862	0.06954	0.81319	-4.0193
11737644_a_at	RNF183	138065	-0.6439	4.072	-1.86	0.06974	0.81319	-4.0209
11742977_a_at	GNAO1	2775	-0.5689	4.4	-1.859	0.0699	0.81319	-4.0222
11747010_a_at	VSIG4	11326	0.6967	6.419	1.859	0.06995	0.81319	-4.0226
11715607_at	PPIB	5479	0.5969	9.159	1.858	0.07005	0.81319	-4.0234
11716388_a_at	BAZ1B	9031	0.4961	6.655	1.858	0.07008	0.81319	-4.0237
11717284_a_at	WASL	8976	0.5613	5.84	1.858	0.0701	0.81319	-4.0238
11715825_a_at	PRMT1	3276	0.6847	7.652	1.857	0.07021	0.81319	-4.0247
11723756_at	ZFR	51663	0.6443	5.65	1.855	0.07045	0.81319	-4.0266
11750911_x_at	TAF15	8148	0.7691	6.73	1.855	0.07056	0.81319	-4.0275
11749969_a_at	TSPAN5	10098	0.4424	4.72	1.854	0.07071	0.81319	-4.0288
11728852_a_at	TUB	7275	0.564	5.184	1.852	0.07093	0.81319	-4.0305
11727046_at	HPDL	84842	-0.5377	4.182	-1.852	0.07101	0.81319	-4.0312
11717637_x_at	RHOG	391	0.4309	6.464	1.851	0.0711	0.81319	-4.0319
11723986_s_at	NR2F2	7026	0.7204	7.026	1.849	0.07132	0.81319	-4.0336
11757921_s_at	COL14A1	7373	0.8604	6.675	1.848	0.07147	0.81319	-4.0348
11736093_a_at	RBM42	79171	0.5672	5.617	1.848	0.07155	0.81319	-4.0354
11729738_x_at	RCCD1	91433	-0.5613	5.109	-1.847	0.07162	0.81319	-4.036
11718615_a_at	RABEP1	9135	0.5714	4.966	1.845	0.07203	0.81319	-4.0392
11720093_at	CPSF1	29894	0.4497	5.824	1.844	0.07215	0.81319	-4.0402
11735956_at	METTL11B	149281	-0.5134	4.215	-1.844	0.07217	0.81319	-4.0403
11733924_a_at	RIOK1	83732	0.5112	4.487	1.843	0.07222	0.81319	-4.0407
11746523_x_at	FOXO3	2309	0.5194	6.382	1.843	0.07229	0.81319	-4.0412
11753491_s_at	ERP29	10961	0.7456	6.368	1.839	0.07285	0.81319	-4.0456
11741239_x_at	COPE	11316	0.5071	6.826	1.839	0.07289	0.81319	-4.0459
11722153_s_at	SGMS2	166929	0.7527	5.411	1.839	0.07294	0.81319	-4.0463
11737210_a_at	HDGF	3068	0.7634	7.333	1.838	0.073	0.81319	-4.0467
11733618_a_at	ACVR1C	130399	-0.7318	7.141	-1.836	0.07332	0.81319	-4.0493
11737798_a_at	PROCR	10544	0.8852	6.69	1.835	0.07352	0.81319	-4.0508
11724047_a_at	TAF1C	9013	-0.4535	3.961	-1.834	0.07362	0.81319	-4.0516
11724717_a_at	DMAP1	55929	0.5206	6.312	1.834	0.07365	0.81319	-4.0518
11747371_a_at	ANKRD17	26057	0.6423	7.31	1.831	0.07401	0.81319	-4.0546
11721693_a_at	CYB561	1534	0.5708	6.768	1.831	0.07406	0.81319	-4.0549
11733875_a_at	SMC4	10051	0.646	4.825	1.83	0.07427	0.81319	-4.0565
11721751_s_at	FZD7	8324	0.7063	6.071	1.829	0.07434	0.81319	-4.057
11715972_at	SMOC2	64094	0.9054	7.582	1.827	0.07468	0.81319	-4.0596
11717542_a_at	NFKB1	4790	0.4795	6.985	1.827	0.07476	0.81319	-4.0603
11722419_s_at	UTP3	57050	0.5635	6.435	1.825	0.07507	0.81319	-4.0625
11754061_x_at	IFITM2	10581	0.3914	9.515	1.824	0.0751	0.81319	-4.0628
11743300_a_at	SRP72	6731	0.635	6.82	1.824	0.07514	0.81319	-4.0631
11758363_s_at	SPTAN1	6709	0.667	6.663	1.818	0.07607	0.81319	-4.07
11755315_a_at	RNPEP	6051	0.3969	6.669	1.817	0.07629	0.81319	-4.0716
11753722_x_at	PFN1	5216	0.7096	7.876	1.816	0.07644	0.81319	-4.0728
11738617_s_at	MYO7A	4647	0.458	4.704	1.816	0.07644	0.81319	-4.0728
11728122_a_at	ADGRG2	10149	0.4777	4.723	1.814	0.07664	0.81319	-4.0743
11725115_a_at	NCOR1	9611	0.6604	7.589	1.814	0.07667	0.81319	-4.0745
11721507_at	DVL3	1857	0.4573	5.894	1.809	0.07748	0.81319	-4.0804
11720616_a_at	DNM1	1759	0.5551	4.418	1.809	0.07749	0.81319	-4.0804
11730171_a_at	AKAP8L	26993	0.6682	5.441	1.809	0.07754	0.81319	-4.0808
11715618_a_at	SDF4	51150	0.6612	7.04	1.809	0.07754	0.81319	-4.0808
11742605_at	OR52J3	119679	-0.4715	3.277	-1.808	0.07764	0.81319	-4.0816
11719630_a_at	BRD2	6046	0.6436	7.596	1.808	0.07765	0.81319	-4.0816
11749644_s_at	ZEB1	6935	0.608	6.616	1.807	0.07774	0.81319	-4.0823
11736306_a_at	GABRB1	2560	-0.7082	4.141	-1.807	0.07776	0.81319	-4.0824
11731817_s_at	RAB17	64284	0.4656	3.204	1.807	0.07789	0.81319	-4.0833
11720860_s_at	ARHGEF3	50650	0.5259	6.544	1.805	0.07814	0.81319	-4.0851
11721267_s_at	TMPRSS4	56649	-0.5917	3.29	-1.804	0.07827	0.81319	-4.0861
11717823_s_at	TNFAIP2	7127	0.4866	7.576	1.799	0.07908	0.81319	-4.0919
11723641_a_at	FUCA1	2517	0.7183	6.451	1.799	0.07908	0.81319	-4.0919
11743314_a_at	FASN	2194	-0.4795	8.045	-1.799	0.07914	0.81319	-4.0923
11743803_s_at	SEPHS2	22928	0.6052	6.619	1.797	0.07947	0.81319	-4.0946
11749510_a_at	SAMHD1	25939	0.6325	6.174	1.795	0.07973	0.81319	-4.0965
11716873_a_at	WDR46	9277	0.559	5.459	1.793	0.08012	0.81319	-4.0992
11739774_a_at	SNX20	124460	-0.5083	5.146	-1.792	0.08014	0.81319	-4.0994
11716993_a_at	CSF1R	1436	0.4043	7.018	1.792	0.0802	0.81319	-4.0998
11746995_a_at	NPL	80896	0.5031	4.575	1.792	0.0802	0.81319	-4.0998
11763898_at	SNORA37	677819	-0.5297	3.268	-1.79	0.08048	0.81319	-4.1017
11753858_a_at	SNHG12	85028	0.4686	6.857	1.79	0.08057	0.81319	-4.1023
11734021_at	SHANK2	22941	-0.5164	4.946	-1.79	0.08061	0.81319	-4.1027
11723077_at	PBDC1	51260	0.544	5.917	1.789	0.0807	0.81319	-4.1033
11729043_a_at	OR51E1	143503	-0.4375	4.038	-1.788	0.08082	0.81319	-4.1041
200011_PM_s_at	ARF3	377	0.503	7.276	1.787	0.081	0.81319	-4.1054
11758683_s_at	JADE2	23338	0.4947	6.368	1.786	0.08113	0.81319	-4.1062
11744605_a_at	THOC2	57187	0.6422	6.578	1.786	0.08121	0.81319	-4.1068
11742929_a_at	AP3D1	8943	0.5558	8.222	1.785	0.08136	0.81319	-4.1078
11751342_a_at	NDRG1	10397	0.6037	5.857	1.784	0.08145	0.81319	-4.1085
11736907_at	KLF17	128209	-0.5277	3.961	-1.783	0.08167	0.81319	-4.11
11739033_a_at	ACTR2	10097	0.8334	5.261	1.781	0.08208	0.81319	-4.1128
11717356_at	RTF1	23168	0.5322	6.801	1.781	0.08208	0.81319	-4.1128
11743410_a_at	RBM25	58517	0.6076	5.991	1.778	0.08247	0.81319	-4.1155
11717127_a_at	ANPEP	290	0.6588	6.207	1.778	0.08249	0.81319	-4.1156
11725677_a_at	STX4	6810	0.6385	6.242	1.776	0.08282	0.81319	-4.1179
11720357_a_at	SMAP1	60682	0.548	5.832	1.776	0.08283	0.81319	-4.1179
11744359_s_at	MBD3	53615	0.4852	7.152	1.776	0.08294	0.81319	-4.1186
11719054_at	CEP350	9857	0.4181	4.492	1.774	0.08314	0.81319	-4.12
11758129_s_at	CPLX3	594855	-0.5332	3.351	-1.773	0.08338	0.81319	-4.1216
11732236_a_at	GYPA	2993	-0.4621	3.238	-1.773	0.0834	0.81319	-4.1217
11718501_a_at	UBE2Q1	55585	0.5046	7.727	1.773	0.08342	0.81319	-4.1218
11753378_a_at	CDK4	1019	0.6781	6.702	1.772	0.08353	0.81319	-4.1226
11716549_s_at	ISLR	3671	0.5744	6.552	1.771	0.08362	0.81319	-4.1232
11717835_a_at	GLG1	2734	0.4715	8.071	1.771	0.08374	0.81319	-4.124
11743433_a_at	PGLS	25796	0.4773	7.566	1.768	0.08422	0.81319	-4.1273
11718335_a_at	LMOD1	25802	0.4205	4.595	1.767	0.08437	0.81319	-4.1282
11717355_a_at	FEZ1	9638	0.4661	6.275	1.767	0.08444	0.81319	-4.1287
11729741_x_at	CD68	968	0.5217	7.574	1.767	0.08446	0.81319	-4.1288
11716666_a_at	ID3	3399	0.8004	7.2	1.765	0.08471	0.81319	-4.1305
11744041_s_at	MGAT4B	11282	0.7144	6.423	1.764	0.08496	0.81319	-4.1321
11757312_x_at	SERPINE1	5054	0.8116	6.2	1.763	0.08504	0.81319	-4.1326
11734265_at	PHOX2B	8929	-0.5664	3.606	-1.762	0.08531	0.81319	-4.1344
11738873_a_at	KIF25	3834	-0.4508	5.057	-1.76	0.08554	0.81319	-4.1359
11759797_at	ANXA1	301	-0.5931	3.919	-1.76	0.08554	0.81319	-4.1359
11717199_a_at	POLR1D	51082	0.664	5.869	1.76	0.08565	0.81319	-4.1366
11739066_s_at	MAZ	4150	0.4342	5.944	1.76	0.08565	0.81319	-4.1367
11734681_a_at	ATG4B	23192	0.7372	4.223	1.759	0.0857	0.81319	-4.137
11721483_at	CCDC85B	11007	0.5371	7.185	1.759	0.08575	0.81319	-4.1373
11734117_a_at	BTN3A3	10384	0.6042	5.813	1.759	0.08583	0.81319	-4.1378
11743576_at	CPE	1363	0.7771	7.597	1.755	0.08644	0.81319	-4.1418
11750622_a_at	ALS2	57679	-0.3883	3.721	-1.755	0.08644	0.81319	-4.1418
11730386_at	GREM2	64388	-0.5108	3.855	-1.753	0.08669	0.81319	-4.1434
11753645_a_at	CFL1	1072	0.5519	7.169	1.751	0.08711	0.81319	-4.1461
11753979_s_at	RAB13	5872	0.7468	8.06	1.751	0.08713	0.81319	-4.1463
11754030_a_at	PABPC4	8761	0.6518	6.823	1.75	0.08726	0.81319	-4.1471
11733072_a_at	PKN1	5585	0.4663	4.261	1.75	0.08731	0.81319	-4.1474
11717390_a_at	LSM2	57819	0.5334	7.014	1.749	0.08741	0.81319	-4.148
11744425_a_at	PCLAF	9768	0.4977	3.187	1.748	0.08757	0.81319	-4.149
11741016_a_at	AP2A2	161	0.6599	5.968	1.747	0.08781	0.81319	-4.1506
11728894_at	HES2	54626	-0.4206	3.388	-1.746	0.08802	0.81319	-4.1519
11754760_a_at	GRAMD1A	57655	0.4796	5.747	1.745	0.08816	0.81319	-4.1528
11761747_at	ZNF527	84503	-0.5455	4.226	-1.744	0.0883	0.81319	-4.1537
11717019_x_at	ATP1A1	476	0.6205	8.087	1.743	0.08851	0.81319	-4.155
11727284_at	CUX2	23316	-0.5559	3.446	-1.742	0.08867	0.81319	-4.156
11742232_s_at	FAM3C	10447	0.6946	6.908	1.741	0.08881	0.81319	-4.1569
11758618_s_at	SOX11	6664	-0.5272	3.348	-1.741	0.08885	0.81319	-4.1572
11754994_a_at	SART1	9092	0.6908	5.475	1.74	0.08904	0.81319	-4.1583
11722410_at	GALNT7	51809	0.3681	5.422	1.74	0.0891	0.81319	-4.1587
11749301_a_at	DUS3L	56931	0.4504	5.177	1.738	0.08941	0.81319	-4.1606
11733049_s_at	NSMCE1	197370	0.5071	7.543	1.738	0.08944	0.81319	-4.1609
11747832_s_at	FBXO21	23014	0.5298	5.861	1.738	0.08945	0.81319	-4.1609
11727935_at	MGARP	84709	0.9267	5.48	1.738	0.08948	0.81319	-4.1611
11733551_at	ZIC5	85416	-0.5717	3.679	-1.737	0.08952	0.81319	-4.1613
11716906_a_at	CDH1	999	0.629	3.688	1.737	0.08968	0.81319	-4.1623
11737654_at	OR6F1	343169	-0.571	5.188	-1.737	0.08968	0.81319	-4.1624
11741752_at	NLRP14	338323	-0.4229	2.952	-1.736	0.08972	0.81319	-4.1626
11746932_a_at	ASPHD1	253982	0.5204	4.743	1.735	0.08994	0.81319	-4.164
11745890_x_at	WSB1	26118	0.5071	7.846	1.734	0.09021	0.81319	-4.1656
11744000_a_at	NFKBIA	4792	0.826	8.118	1.733	0.09035	0.81319	-4.1665
11735689_a_at	DDX41	51428	0.5239	6.22	1.732	0.09056	0.81319	-4.1678
11716847_a_at	SLC43A3	29015	0.5874	6.794	1.729	0.09095	0.81319	-4.1702
11740938_a_at	TGIF1	7050	0.5536	5.229	1.729	0.09095	0.81319	-4.1702
11722616_at	UBLCP1	134510	0.4154	5.32	1.729	0.09101	0.81319	-4.1705
11722057_a_at	SNRNP40	9410	0.5092	5.656	1.729	0.09102	0.81319	-4.1706
11723974_a_at	APOL3	80833	0.5547	5.951	1.728	0.09121	0.81319	-4.1718
11736563_at	ZNF518A	9849	-0.576	3.694	-1.726	0.09163	0.81319	-4.1743
11748295_a_at	EIF3G	8666	0.6596	7.926	1.725	0.09183	0.81319	-4.1755
11720163_at	VEGFC	7424	0.5433	6.629	1.724	0.09198	0.81319	-4.1764
11744373_s_at	GYG1	2992	0.4933	7.133	1.724	0.09203	0.81319	-4.1767
11715403_a_at	COL6A1	1291	0.5488	6.141	1.723	0.09218	0.81319	-4.1777
11747183_a_at	CACUL1	143384	0.6167	6.063	1.722	0.09224	0.81319	-4.178
11763081_a_at	ZNF578	147660	-0.3851	3.508	-1.722	0.09237	0.81319	-4.1788
11754974_x_at	NT5C2	22978	0.4387	5.897	1.72	0.09267	0.81319	-4.1806
11725001_at	IRX3	79191	-0.4493	4.993	-1.719	0.0928	0.81319	-4.1814
11749233_s_at	NAP1L1	4673	0.7307	7.08	1.719	0.09283	0.81319	-4.1815
11748082_x_at	FLOT1	10211	0.5909	7.046	1.719	0.09285	0.81319	-4.1817
11749254_a_at	PRSS23	11098	0.7441	6.486	1.719	0.09293	0.81319	-4.1822
11741933_at	RFPL1	5988	-0.5412	3.242	-1.719	0.09293	0.81319	-4.1822
11746329_x_at	MAEA	10296	0.5461	5.234	1.717	0.09329	0.81319	-4.1843
11716384_at	CCL2	6347	0.8836	7.633	1.717	0.09329	0.81319	-4.1843
11757383_a_at	CTSH	1512	0.6242	7.752	1.716	0.09334	0.81319	-4.1846
11739857_at	TENM2	57451	-0.6945	4.397	-1.716	0.0934	0.81319	-4.185
11741204_a_at	PTPDC1	138639	-0.4191	3.915	-1.715	0.09357	0.81319	-4.186
11763843_a_at	UACA	55075	0.5298	5.144	1.713	0.09394	0.81319	-4.1882
11719340_a_at	MYRF	745	0.6331	5.286	1.712	0.09419	0.81319	-4.1897
11735567_at	MMP27	64066	-0.3917	4.017	-1.711	0.09432	0.81319	-4.1904
11732890_at	DEFB132	400830	-0.7809	6.515	-1.711	0.09435	0.81319	-4.1906
11721305_a_at	PHLDA1	22822	0.8456	4.715	1.711	0.09436	0.81319	-4.1906
11746622_a_at	PHC1	1911	-0.5151	4.928	-1.71	0.09449	0.81319	-4.1914
11747131_at	REG4	83998	-0.5527	3.96	-1.709	0.09468	0.81319	-4.1925
11718195_a_at	ATP6V0D1	9114	0.7626	7.299	1.708	0.09483	0.81319	-4.1934
11729227_a_at	GRK5	2869	0.4594	5.89	1.708	0.09488	0.81319	-4.1937
11720074_x_at	EIF3B	8662	0.522	7.211	1.708	0.09492	0.81319	-4.1939
11754418_s_at	G3BP1	10146	0.5373	6.995	1.708	0.09496	0.81319	-4.1942
11719183_a_at	DEF8	54849	0.4606	6.381	1.708	0.09497	0.81319	-4.1942
11721660_s_at	LMO4	8543	0.5181	8.106	1.707	0.09506	0.81319	-4.1948
11719666_a_at	STMN1	3925	0.579	5.901	1.707	0.09514	0.81319	-4.1952
11755399_a_at	COL18A1	80781	0.4563	6.96	1.705	0.09539	0.81319	-4.1967
11749922_x_at	TAGLN	6876	0.6608	7.903	1.705	0.09547	0.81319	-4.1971
11716736_at	PRPF19	27339	0.5144	7.316	1.704	0.09567	0.81319	-4.1983
11743281_a_at	WNK1	65125	0.6954	4.982	1.704	0.09572	0.81319	-4.1986
11756829_x_at	HEXA	3073	0.5332	7.903	1.703	0.0958	0.81319	-4.1991
11746471_s_at	MAP4K4	9448	0.7472	5.779	1.703	0.09589	0.81319	-4.1996
11730973_a_at	CA4	762	-0.5717	6.374	-1.703	0.09591	0.81319	-4.1997
11718665_s_at	SRSF9	8683	0.6635	7.031	1.701	0.09619	0.81319	-4.2013
11742025_a_at	NMNAT2	23057	-0.4992	4.701	-1.7	0.09642	0.81319	-4.2026
11716646_a_at	HM13	81502	0.4825	6.81	1.7	0.09645	0.81319	-4.2028
11715727_s_at	OAZ2	4947	0.5224	7.474	1.699	0.0965	0.81319	-4.2031
11754932_x_at	XRCC6	2547	0.5153	8.779	1.699	0.09658	0.81319	-4.2036
11747252_a_at	GTF2F1	2962	0.3991	5.578	1.699	0.09665	0.81319	-4.2039
11731211_at	ARX	170302	-0.4363	3.001	-1.697	0.09689	0.81319	-4.2053
11733269_at	NAT8L	339983	-0.6012	6.298	-1.697	0.09689	0.81319	-4.2054
11756071_x_at	ACTB	60	0.7378	10.638	1.695	0.09732	0.81319	-4.2078
11744423_a_at	IMPDH2	3615	0.7327	8.066	1.695	0.09738	0.81319	-4.2081
11761865_at	ZNF396	252884	-0.664	4.133	-1.694	0.09753	0.81319	-4.209
11742293_at	OR6C68	403284	-0.5784	3.569	-1.694	0.09759	0.81319	-4.2094
11748706_a_at	RALY	22913	0.7332	5.868	1.693	0.09765	0.81319	-4.2096
11747460_x_at	TAGLN2	8407	0.5802	7.801	1.691	0.09805	0.81319	-4.2119
11755964_a_at	NRXN1	9378	-0.9152	4.692	-1.69	0.09834	0.81319	-4.2136
11739497_a_at	SLC29A4	222962	-0.3894	5.691	-1.687	0.09882	0.81319	-4.2163
11717103_s_at	SLC38A1	81539	0.7162	5.689	1.687	0.09891	0.81319	-4.2168
11732545_s_at	NOB1	28987	0.4137	7.637	1.687	0.09894	0.81319	-4.2169
11758194_s_at	DPP4	1803	0.7896	5.835	1.686	0.0991	0.81319	-4.2178
11718992_a_at	FKBP2	2286	0.4461	7.974	1.686	0.09914	0.81319	-4.2181
11749111_a_at	MTTP	4547	-0.5549	3.925	-1.685	0.09929	0.81319	-4.2189
11731563_a_at	EXOSC7	23016	0.4309	6.087	1.684	0.09947	0.81319	-4.2199
11716759_a_at	CASP4	837	0.5949	5.837	1.684	0.09954	0.81319	-4.2203
11751457_a_at	MAT2A	4144	0.6081	4.962	1.684	0.09955	0.81319	-4.2204
11745400_a_at	ARSE	415	-0.4139	3.755	-1.683	0.09968	0.81319	-4.2211
11741806_a_at	WNT2B	7482	0.5354	4.098	1.683	0.09974	0.81319	-4.2214
11759206_at	PON1	5444	-0.507	3.08	-1.683	0.09975	0.81319	-4.2215
11763534_x_at	CNTNAP3	79937	-0.4749	4.597	-1.683	0.09975	0.81319	-4.2215
11729976_a_at	PTPRN2	5799	0.505	5.29	1.683	0.09976	0.81319	-4.2215
11739339_s_at	TENT5C	54855	0.6231	6.085	1.682	0.09982	0.81319	-4.2218
11721458_s_at	MAN1B1	11253	0.7651	5.614	1.682	0.09987	0.81319	-4.2221
11724799_x_at	HLA-DQA1	3117	0.9089	7.694	1.68	0.1003	0.81319	-4.2247
11722993_x_at	PLIN3	10226	0.4941	6.657	1.679	0.1004	0.81319	-4.2251
11720928_at	SRM	6723	0.6078	6.659	1.679	0.1004	0.81319	-4.2253
11739017_at	USP22	23326	0.4158	7.51	1.679	0.1005	0.81319	-4.2258
11728864_at	GINS1	9837	-0.4965	3.5	-1.678	0.1006	0.81319	-4.2264
11747961_a_at	PSMB8	5696	0.8006	6.777	1.677	0.1008	0.81319	-4.2272
11741737_at	SLC5A4	6527	-0.4275	3.449	-1.677	0.1008	0.81319	-4.2273
11729941_at	TMEM56	148534	-0.4483	4.446	-1.676	0.101	0.81319	-4.2282
11753373_a_at	EIF3L	51386	0.5394	8.772	1.676	0.1011	0.81319	-4.2288
11755058_a_at	BAZ1A	11177	0.5555	6.301	1.676	0.1011	0.81319	-4.2291
11717164_a_at	RANGAP1	5905	0.3867	6.469	1.675	0.1012	0.81319	-4.2295
11732178_a_at	MYH11	4629	0.6664	5.49	1.675	0.1013	0.81319	-4.23
11715639_a_at	TTC3	7267	0.6612	6.782	1.675	0.1013	0.81319	-4.2301
11748017_a_at	PECR	55825	-0.4259	6.259	-1.672	0.1019	0.81319	-4.2332
11745113_a_at	FBH1	84893	0.3512	6.801	1.672	0.1019	0.81319	-4.2332
11749912_x_at	IGFBP3	3486	0.611	7.033	1.67	0.1023	0.81319	-4.2355
11736849_a_at	FSD1L	83856	-0.4798	3.721	-1.667	0.1028	0.81319	-4.2379
11729728_a_at	METRN	79006	0.358	6.695	1.667	0.1028	0.81319	-4.2383
11758259_s_at	SLCO2B1	11309	0.5778	5.454	1.667	0.1029	0.81319	-4.2386
11742959_a_at	SMARCA4	6597	0.4448	5.706	1.666	0.103	0.81319	-4.2389
11736583_a_at	TRIM36	55521	-0.4516	3.533	-1.666	0.103	0.81319	-4.2393
11741867_a_at	P2RX2	22953	-0.4338	5.033	-1.664	0.1034	0.81319	-4.2412
11730102_at	SCN9A	6335	-0.3972	3.526	-1.663	0.1035	0.81319	-4.2421
11745302_a_at	STARD3	10948	0.4865	5.207	1.663	0.1036	0.81319	-4.2424
11733065_a_at	NFYB	4801	0.5182	5.503	1.662	0.1039	0.81319	-4.2437
11719807_x_at	BLOC1S6	26258	0.557	6.095	1.662	0.1039	0.81319	-4.2441
11721661_a_at	TBXAS1	6916	0.5241	5.744	1.661	0.1041	0.81319	-4.2448
11722852_s_at	BIRC3	330	0.6962	5.089	1.66	0.1042	0.81319	-4.2454
11717012_s_at	VAMP8	8673	0.6649	8.192	1.66	0.1042	0.81319	-4.2455
11752617_a_at	MED24	9862	0.4081	4.355	1.659	0.1045	0.81319	-4.2472
11745730_a_at	POLR1E	64425	0.4787	4.785	1.659	0.1045	0.81319	-4.2473
11754606_a_at	HSP90B1	7184	0.7826	7.022	1.658	0.1046	0.81319	-4.2476
11757352_a_at	TRMT1	55621	0.4004	4.921	1.656	0.105	0.81319	-4.2496
11757784_s_at	RPL22	6146	0.4625	9.517	1.656	0.105	0.81319	-4.25
11715942_a_at	AQP1	358	0.6635	7.801	1.656	0.1051	0.81319	-4.2503
11731271_a_at	MGAM	8972	-0.5179	4.397	-1.656	0.1051	0.81319	-4.2503
11741773_x_at	TCEA2	6919	0.4551	5.88	1.655	0.1052	0.81319	-4.2508
11728728_s_at	ADRB2	154	-0.4533	6.322	-1.655	0.1053	0.81319	-4.2514
11729396_a_at	NEK1	4750	0.4155	4.487	1.654	0.1055	0.81319	-4.2522
11763539_a_at	KLK8	11202	0.6918	5.197	1.653	0.1056	0.81319	-4.2528
11735972_at	VN1R2	317701	-0.4048	3.428	-1.653	0.1057	0.81319	-4.2533
11746880_x_at	FLNA	2316	0.427	7.554	1.653	0.1057	0.81319	-4.2533
11720699_at	CPA2	1358	-0.3946	4.473	-1.652	0.1059	0.81319	-4.2544
11716867_at	FEM1A	55527	0.3606	5.655	1.651	0.106	0.81319	-4.255
11739969_a_at	MIER1	57708	0.5085	4.668	1.65	0.1062	0.81319	-4.256
11762282_x_at	HLA-A	3105	0.5698	8.939	1.648	0.1068	0.81319	-4.2589
11737158_at	SLC9A2	6549	-0.5331	3.426	-1.647	0.1068	0.81319	-4.2591
11721714_s_at	ATRX	546	0.5641	6.808	1.646	0.1072	0.81319	-4.2611
11757180_a_at	CSNK1G2	1455	0.5009	6.088	1.645	0.1073	0.81319	-4.2618
11733093_a_at	FOXRED2	80020	0.4827	5.836	1.645	0.1074	0.81319	-4.2622
11757950_s_at	CHSY1	22856	0.4864	6.098	1.643	0.1076	0.81319	-4.2634
11715970_a_at	EPRS	2058	0.5	6.217	1.641	0.1081	0.81319	-4.2657
11728352_x_at	EFEMP2	30008	0.4424	8.072	1.64	0.1084	0.81319	-4.2674
11727226_at	NAALAD2	10003	-0.4614	4.662	-1.639	0.1085	0.81319	-4.2678
11750735_a_at	COMP	1311	0.6232	4.597	1.636	0.1092	0.81319	-4.2713
11723871_a_at	DOCK2	1794	0.5563	5.156	1.636	0.1092	0.81319	-4.2715
11744267_at	VPS51	738	0.4307	7.194	1.634	0.1096	0.81319	-4.2733
11716074_x_at	HSBP1	3281	0.4184	6.964	1.634	0.1097	0.81319	-4.2739
11761862_at	SCN11A	11280	-0.5006	3.673	-1.631	0.1102	0.81319	-4.2761
11715371_a_at	UBA1	7317	0.4714	7.025	1.631	0.1102	0.81319	-4.2763
11721734_s_at	GCH1	2643	0.5082	4.424	1.631	0.1102	0.81319	-4.2763
11715380_s_at	LAPTM4B	55353	0.602	7.157	1.631	0.1102	0.81319	-4.2763
11723682_at	ALYREF	10189	0.5103	6.693	1.629	0.1106	0.81319	-4.2783
11742312_at	OR4K15	81127	-0.3961	3.203	-1.629	0.1107	0.81319	-4.2787
11716034_a_at	BST2	684	0.9454	8.024	1.628	0.1109	0.81319	-4.28
11727222_at	EVI5	7813	0.4382	4.952	1.628	0.1109	0.81319	-4.2801
11757710_x_at	KHSRP	8570	0.5018	7.483	1.627	0.111	0.81319	-4.2805
11742811_at	RPS6KA3	6197	0.608	4.796	1.627	0.1111	0.81319	-4.2808
11738197_x_at	SLC13A4	26266	-0.4903	4.127	-1.627	0.1112	0.81319	-4.2811
11745764_a_at	SEC31A	22872	0.4555	4.885	1.625	0.1116	0.81319	-4.2832
11761099_at	UBR2	23304	-0.4013	3.178	-1.623	0.1119	0.81319	-4.2847
11762741_at	CNMD	11061	-0.5337	3.745	-1.622	0.1121	0.81319	-4.2856
11725276_a_at	CDK5RAP2	55755	0.4501	4.614	1.622	0.1122	0.81319	-4.2861
11740063_a_at	CAMK2D	817	0.3735	5.139	1.621	0.1123	0.81319	-4.2866
11742082_a_at	LCTL	197021	-0.4978	3.933	-1.62	0.1126	0.81319	-4.288
11757625_s_at	CD200	4345	0.7186	6.501	1.62	0.1126	0.81319	-4.2883
11756411_a_at	STAB1	23166	0.4919	8.307	1.62	0.1127	0.81319	-4.2886
11757855_a_at	GARS	2617	0.5339	7.338	1.619	0.1128	0.81319	-4.2889
11745762_x_at	AHSA1	10598	0.5087	6.559	1.615	0.1136	0.81319	-4.2932
11739724_a_at	ATP2B2	491	-0.3819	3.398	-1.615	0.1138	0.81319	-4.2937
11756878_a_at	FBL	2091	0.5907	8.826	1.612	0.1143	0.81319	-4.2962
11762662_at	SLC15A1	6564	-0.4202	3.032	-1.611	0.1146	0.81319	-4.2977
11731810_x_at	FCRL4	83417	-0.4904	3.631	-1.61	0.1148	0.81319	-4.2987
11751739_a_at	PTPRE	5791	0.4013	3.67	1.61	0.1148	0.81319	-4.2988
11732339_at	BCL11A	53335	-0.7866	4.81	-1.609	0.115	0.81319	-4.2997
11728008_x_at	FUT3	2525	-0.4205	3.077	-1.608	0.1153	0.81319	-4.301
11729783_a_at	BOLL	66037	-0.4095	3.589	-1.608	0.1153	0.81319	-4.3011
11733947_at	EIF5AL1	143244	-0.5646	3.883	-1.607	0.1155	0.81319	-4.3018
11741057_a_at	ENOX2	10495	-0.4464	4.117	-1.606	0.1156	0.81319	-4.3025
11718166_a_at	RBL2	5934	0.5335	5.909	1.606	0.1157	0.81319	-4.3028
11746866_a_at	APP	351	0.7398	6.309	1.605	0.1158	0.81319	-4.3035
11763725_a_at	HNRNPU	3192	0.5595	6.867	1.605	0.116	0.81319	-4.3042
11756054_x_at	HSPB1	3315	0.5316	9.414	1.604	0.116	0.81319	-4.3044
11744460_a_at	PI4KB	5298	0.3548	7.302	1.604	0.116	0.81319	-4.3045
11731466_a_at	CTSC	1075	0.604	7.271	1.604	0.1162	0.81319	-4.3052
11754439_x_at	NELFCD	51497	0.4619	6.491	1.603	0.1163	0.81319	-4.3056
11717256_at	PIM1	5292	0.8605	6.247	1.603	0.1163	0.81319	-4.306
11730939_at	ZBTB8A	653121	0.4462	4.234	1.601	0.1167	0.81319	-4.3075
11743451_s_at	ELOVL6	79071	-0.8412	5.19	-1.601	0.1167	0.81319	-4.3077
11747611_a_at	TMCO6	55374	-0.3828	7.215	-1.601	0.1168	0.81319	-4.3084
11743765_a_at	RRBP1	6238	0.4526	5.645	1.601	0.1169	0.81319	-4.3084
11720785_a_at	CLASRP	11129	0.3912	6.208	1.6	0.1171	0.81319	-4.3094
11739107_a_at	SEC61A1	29927	0.4687	5.798	1.599	0.1172	0.81319	-4.3101
11758007_s_at	YAF2	10138	-0.4188	5.323	-1.598	0.1174	0.81319	-4.3111
11715239_x_at	IFITM3	10410	0.4733	10.254	1.597	0.1176	0.81319	-4.3121
11743629_at	IRS1	3667	-0.5558	6.191	-1.596	0.1179	0.81319	-4.3132
11724657_at	RBP3	5949	-0.3901	3.065	-1.595	0.1181	0.81319	-4.3144
11742571_at	OR10T2	128360	-0.4634	4.179	-1.595	0.1182	0.81319	-4.3146
11761724_at	SCGB2A2	4250	-0.4753	2.91	-1.594	0.1184	0.81319	-4.3156
11732577_x_at	NANOG	79923	-0.418	3.055	-1.593	0.1185	0.81319	-4.3159
11718509_s_at	UBE2L3	7332	0.4852	6.866	1.593	0.1185	0.81319	-4.3161
11743859_x_at	IL33	90865	0.5371	6.531	1.593	0.1185	0.81319	-4.3162
11715976_a_at	VGLL4	9686	0.3718	6.202	1.593	0.1186	0.81319	-4.3165
11754373_a_at	MARK3	4140	0.5496	4.47	1.592	0.1189	0.81319	-4.3177
11720964_s_at	DCK	1633	-0.3993	6.117	-1.591	0.119	0.81319	-4.3183
11720187_a_at	SLC27A3	11000	0.5107	5.76	1.589	0.1195	0.81319	-4.3204
11747207_a_at	ELAVL1	1994	0.5628	5.679	1.589	0.1195	0.81319	-4.3205
11757803_x_at	CNOT2	4848	0.4992	7.065	1.589	0.1195	0.81319	-4.3208
11724944_at	CLSTN2	64084	-0.4356	6.094	-1.588	0.1196	0.81319	-4.321
11737234_s_at	USP6	9098	0.5771	5.871	1.586	0.1202	0.81319	-4.3237
11719078_a_at	AAGAB	79719	0.3705	6.168	1.585	0.1204	0.81319	-4.3247
11717868_a_at	ZNF263	10127	0.4103	4.673	1.585	0.1205	0.81319	-4.325
11716268_at	AK1	203	0.4066	6.899	1.584	0.1205	0.81319	-4.3251
11743481_at	RB1CC1	9821	-0.3521	6.635	-1.584	0.1205	0.81319	-4.3253
11717771_a_at	OTUB1	55611	0.4247	6.069	1.584	0.1205	0.81319	-4.3254
11742618_at	OR4K14	122740	-0.3434	3.179	-1.584	0.1206	0.81319	-4.3258
11731873_a_at	CD209	30835	0.4665	6.407	1.583	0.1207	0.81319	-4.3262
11741604_x_at	HIVEP3	59269	-0.4571	5.36	-1.583	0.1207	0.81319	-4.3262
11731765_a_at	LGALS12	85329	-0.4707	8.185	-1.583	0.1207	0.81319	-4.3262
11759382_at	GRK7	131890	-0.4614	3.741	-1.583	0.1208	0.81319	-4.3264
11723106_a_at	NCF4	4689	0.4827	5.846	1.583	0.1208	0.81319	-4.3265
11719726_a_at	POLD4	57804	0.4394	7.769	1.583	0.1208	0.81319	-4.3265
11756262_a_at	NUBP1	4682	0.3736	5.937	1.583	0.1209	0.81319	-4.327
11722322_at	NFASC	23114	0.4222	4.327	1.582	0.121	0.81319	-4.3276
11724302_a_at	EEA1	8411	0.5488	4.257	1.581	0.1212	0.81319	-4.3282
11736829_a_at	MAP3K7	6885	0.4637	5.472	1.581	0.1213	0.81319	-4.3288
11746067_a_at	CAAP1	79886	-0.3231	5.564	-1.579	0.1216	0.81319	-4.3302
11715386_at	REG1A	5967	-0.4098	4.8	-1.579	0.1217	0.81319	-4.3304
11719047_s_at	WEE1	7465	0.547	6.557	1.579	0.1217	0.81319	-4.3306
11729387_x_at	RPL31	6160	0.4358	6.318	1.578	0.1219	0.81319	-4.3315
11746466_a_at	PRMT2	3275	0.4794	5.824	1.577	0.1221	0.81319	-4.3322
11745160_s_at	TGFA	7039	-0.4127	4.001	-1.577	0.1221	0.81319	-4.3324
11736591_at	BOD1L1	259282	0.4427	4.871	1.575	0.1226	0.81319	-4.3346
11726786_at	NKAPL	222698	-0.4134	6.319	-1.575	0.1226	0.81319	-4.3347
11735710_s_at	SAMSN1	64092	0.577	6.017	1.574	0.1229	0.81319	-4.3359
11734339_at	POU3F1	5453	-0.4228	3.539	-1.573	0.123	0.81319	-4.3363
11739682_a_at	PHF2	5253	0.4144	4.546	1.573	0.123	0.81319	-4.3365
11762470_x_at	SH3GL3	6457	-0.9109	6.561	-1.573	0.1232	0.81319	-4.3373
11721202_at	RNASE6	6039	0.4084	6.931	1.572	0.1232	0.81319	-4.3374
11755172_s_at	CDKN2B-AS1	100048912	-0.5471	3.832	-1.572	0.1234	0.81319	-4.3381
11735980_at	OR5M11	219487	-0.4005	3.44	-1.571	0.1235	0.81319	-4.3385
11719103_at	CPNE3	8895	0.515	6.498	1.571	0.1235	0.81319	-4.3386
11745479_a_at	GLYCTK	132158	-0.4015	5.316	-1.571	0.1236	0.81319	-4.3389
11725912_a_at	ERBB4	2066	-0.5335	5.023	-1.571	0.1236	0.81319	-4.339
11729784_a_at	CMTM2	146225	-0.5641	5.052	-1.571	0.1236	0.81319	-4.339
11737349_a_at	FGF20	26281	-0.4366	2.886	-1.571	0.1236	0.81319	-4.3391
11729995_a_at	GDF10	2662	-0.4765	4.271	-1.57	0.1238	0.81319	-4.34
11761212_at	CDC20	991	-0.4093	3.585	-1.57	0.1239	0.81319	-4.3401
11727066_a_at	ANKRD11	29123	0.4385	5.644	1.569	0.124	0.81319	-4.3407
11724654_a_at	ZBTB47	92999	0.407	5.861	1.569	0.124	0.81319	-4.3408
11735137_a_at	WIPI2	26100	0.6345	6.466	1.569	0.1241	0.81319	-4.3412
11755708_s_at	SLC9B1	150159	-0.5938	3.451	-1.569	0.1241	0.81319	-4.3413
11733088_at	MAF	4094	0.6022	9.209	1.567	0.1244	0.81319	-4.3425
11747096_a_at	KCNK1	3775	0.4612	4.181	1.567	0.1244	0.81319	-4.3425
11761815_at	LRRC8C	84230	-0.4427	5.805	-1.567	0.1245	0.81319	-4.343
11728397_at	MT1M	4499	0.7912	8.452	1.566	0.1246	0.81319	-4.3435
11746771_a_at	CCDC130	81576	0.4606	4.563	1.566	0.1248	0.81319	-4.3441
11729703_a_at	DBN1	1627	0.4602	4.651	1.565	0.1249	0.81319	-4.3447
11758264_s_at	HNRNPA0	10949	0.6386	6.513	1.564	0.1253	0.81319	-4.3464
11729861_x_at	H6PD	9563	0.4601	6.384	1.563	0.1255	0.81319	-4.3474
11755869_a_at	JAM3	83700	0.3533	6.988	1.563	0.1255	0.81319	-4.3474
11759203_a_at	ZNF223	7766	-0.3809	5.018	-1.562	0.1256	0.81319	-4.3478
11716496_s_at	CHMP4B	128866	0.5653	6.765	1.562	0.1257	0.81319	-4.3483
11715719_x_at	CDC37	11140	0.4824	7.202	1.561	0.1258	0.81319	-4.3486
11730428_a_at	AP1B1	162	0.3124	7.753	1.561	0.1258	0.81319	-4.3487
11718132_at	RBP4	5950	-0.8527	10.255	-1.561	0.1259	0.81319	-4.3489
11716870_a_at	PHC2	1912	0.4612	6.358	1.561	0.1259	0.81319	-4.3491
11749804_a_at	CELF6	60677	-0.3643	3.693	-1.56	0.1261	0.81319	-4.3498
11719802_a_at	ELF1	1997	0.6918	6.024	1.56	0.1262	0.81319	-4.3502
11762831_a_at	TCHP	84260	-0.3851	3.961	-1.559	0.1263	0.81319	-4.3508
11726796_a_at	NEXN	91624	0.4926	4.764	1.558	0.1265	0.81319	-4.3517
11760757_at	SLC18B1	116843	-0.435	4.528	-1.558	0.1265	0.81319	-4.3517
11721614_a_at	KIT	3815	-0.4573	5.086	-1.556	0.127	0.81319	-4.3537
11759267_at	OR2L3	391192	-0.6291	3.773	-1.555	0.1273	0.81319	-4.3549
11729541_a_at	CAMKK2	10645	0.5622	5.474	1.555	0.1274	0.81319	-4.3553
11747181_a_at	LMAN1	3998	0.4857	5.84	1.555	0.1274	0.81319	-4.3555
11739770_s_at	TMOD2	29767	0.4875	5.298	1.555	0.1274	0.81319	-4.3555
11722088_s_at	NR1D2	9975	0.6588	6.132	1.554	0.1275	0.81319	-4.3557
11739553_a_at	GAS7	8522	0.3731	5.09	1.554	0.1277	0.81319	-4.3565
11718810_at	PRKCH	5583	0.4934	5.102	1.553	0.1277	0.81319	-4.3568
11738832_x_at	RIPPLY3	53820	-0.4368	3.069	-1.553	0.1278	0.81319	-4.357
11757658_a_at	LZIC	84328	0.3679	5.567	1.553	0.1278	0.81319	-4.357
11731263_a_at	ZNF365	22891	-0.4428	3.3	-1.552	0.1279	0.81319	-4.3577
11715131_s_at	KRTAP20-1	337975	-0.3892	3.547	-1.552	0.1281	0.81319	-4.3584
11761719_at	HPS1	3257	-0.4363	5.39	-1.552	0.1281	0.81319	-4.3586
11736104_a_at	ZNF750	79755	-0.5739	4.46	-1.551	0.1282	0.81319	-4.3587
11745513_a_at	ANO3	63982	-0.3878	3.891	-1.55	0.1285	0.81319	-4.36
11721632_a_at	TMEM97	27346	0.4772	3.675	1.55	0.1286	0.81319	-4.3604
11742822_a_at	DNPEP	23549	0.4296	6.782	1.55	0.1286	0.81319	-4.3604
11756670_x_at	TUBA1C	84790	0.6137	7.221	1.55	0.1286	0.81319	-4.3605
11745616_s_at	TRIM15	89870	-0.4856	3.981	-1.549	0.1288	0.81319	-4.3611
11744776_a_at	NNMT	4837	0.6529	9.708	1.549	0.1288	0.81319	-4.3612
11717551_a_at	LOXL1	4016	0.4161	6.034	1.548	0.1289	0.81319	-4.3619
11718416_a_at	PLA2G2A	5320	0.8871	6.304	1.548	0.1291	0.81319	-4.3624
11732144_a_at	BBS2	583	0.4217	6.677	1.548	0.1291	0.81319	-4.3626
11737355_at	FXYD2	486	-0.4791	5.774	-1.547	0.1293	0.81319	-4.3635
11720337_a_at	TRIR	79002	0.5262	9.234	1.547	0.1293	0.81319	-4.3636
11750889_x_at	NOP53	29997	0.4641	9.652	1.547	0.1294	0.81319	-4.3636
11715751_a_at	DPYSL3	1809	0.3918	7.146	1.546	0.1295	0.81319	-4.3644
11755324_a_at	NRXN3	9369	-0.4281	3.699	-1.545	0.1297	0.81319	-4.3652
11753401_x_at	TPI1	7167	0.5722	9.212	1.544	0.1301	0.81319	-4.3667
11739520_a_at	CHID1	66005	0.4193	6.801	1.542	0.1305	0.81319	-4.3684
11759326_at	AMER2	219287	-0.4926	3.601	-1.541	0.1308	0.81319	-4.3696
11760838_at	TOGARAM1	23116	-0.4863	3.281	-1.541	0.1308	0.81319	-4.3697
11750549_a_at	NPHS2	7827	-0.4107	3.728	-1.54	0.1309	0.81319	-4.3701
11757793_s_at	TFPI	7035	0.5173	8.065	1.54	0.131	0.81319	-4.3705
11715522_a_at	HADHA	3030	0.5115	7.368	1.54	0.131	0.81319	-4.3706
11759304_at	UGT8	7368	-0.4932	3.307	-1.539	0.1311	0.81319	-4.3711
11721210_a_at	SCRIB	23513	0.5961	6.007	1.538	0.1314	0.81319	-4.3721
11726742_at	OXNAD1	92106	-0.3698	4.612	-1.538	0.1315	0.81319	-4.3725
11731251_at	EPHA8	2046	-0.5192	4.836	-1.537	0.1316	0.81319	-4.3727
11716773_s_at	SORBS3	10174	0.3627	7.255	1.537	0.1316	0.81319	-4.3731
11740713_a_at	ELAVL4	1996	-0.5302	4.192	-1.536	0.132	0.81319	-4.3745
11750530_x_at	ASB9	140462	-0.3709	4.887	-1.536	0.132	0.81319	-4.3747
11743209_at	GJA8	2703	-0.3937	3.958	-1.536	0.132	0.81319	-4.3747
11763465_at	CABLES1	91768	-0.3672	3.662	-1.535	0.1321	0.81319	-4.3749
11717885_a_at	CCDC3	83643	0.753	9.164	1.535	0.1321	0.81319	-4.3751
11753356_x_at	TUBB	203068	0.5615	8.587	1.534	0.1324	0.81319	-4.3761
11720959_a_at	ABCF1	23	0.4998	5.886	1.534	0.1324	0.81319	-4.3762
11716194_a_at	SETD2	29072	0.5795	4.446	1.534	0.1325	0.81319	-4.3764
11743968_a_at	CYBA	1535	0.5346	9.178	1.534	0.1325	0.81319	-4.3765
11720996_at	ADCY2	108	-0.4748	3.276	-1.534	0.1325	0.81319	-4.3766
11719107_a_at	REXO4	57109	0.3553	4.757	1.533	0.1327	0.81319	-4.3774
11727712_at	PLXNA4	91584	-0.4316	6.388	-1.533	0.1328	0.81319	-4.3777
11757556_s_at	BLMH	642	0.4826	6.555	1.532	0.1328	0.81319	-4.3779
11746256_x_at	ORM2	5005	-0.4358	4.009	-1.532	0.1329	0.81319	-4.3784
11725994_a_at	MRPL11	65003	-0.3618	4.99	-1.532	0.133	0.81319	-4.3784
11723488_at	GNAZ	2781	-0.4438	5.625	-1.53	0.1334	0.81319	-4.3801
11715135_s_at	SNAPC5	10302	-0.3858	3.996	-1.53	0.1335	0.81319	-4.3805
11725645_a_at	WDR13	64743	0.5984	7.314	1.529	0.1336	0.81319	-4.3809
11727953_a_at	PACS2	23241	0.4774	5.272	1.529	0.1336	0.81319	-4.3809
11725932_a_at	HSPA5	3309	0.7193	6.885	1.529	0.1337	0.81319	-4.3815
11716408_a_at	MET	4233	0.577	6.234	1.529	0.1338	0.81319	-4.3817
11730233_s_at	CTNND2	1501	-0.4111	3.598	-1.529	0.1338	0.81319	-4.3817
11761677_at	TAMM41	132001	-0.399	3.647	-1.527	0.1341	0.81319	-4.3832
11743569_a_at	EML1	2009	0.5583	4.843	1.526	0.1345	0.81319	-4.3846
11733383_a_at	AFAP1	60312	0.4546	6.056	1.525	0.1346	0.81319	-4.3849
11760306_at	MRPS18A	55168	-0.3688	5.323	-1.525	0.1347	0.81319	-4.3853
11731637_s_at	GAB1	2549	-0.4066	4.593	-1.524	0.1348	0.81319	-4.3857
11734614_a_at	GABRE	2564	-0.4176	6.784	-1.524	0.1348	0.81319	-4.386
11745154_a_at	NCL	4691	0.6363	8.913	1.523	0.135	0.81319	-4.3867
11724673_a_at	BCKDHB	594	-0.3836	4.987	-1.523	0.1352	0.81319	-4.3875
11737752_at	PGK2	5232	-0.433	4.48	-1.523	0.1352	0.81319	-4.3875
11718016_a_at	ADARB1	104	0.4282	5.572	1.522	0.1353	0.81319	-4.3877
11746455_a_at	JAM2	58494	0.4569	4.931	1.522	0.1353	0.81319	-4.3878
11738656_a_at	PACRG	135138	-0.3571	3.696	-1.522	0.1354	0.81319	-4.3882
11718309_at	HEG1	57493	0.542	7.712	1.522	0.1355	0.81319	-4.3885
11748413_s_at	DDB1	1642	0.4627	6.519	1.52	0.1359	0.81319	-4.3903
11754605_a_at	TCF4	6925	0.5578	6.291	1.519	0.1361	0.81319	-4.3912
11740354_a_at	EFTUD2	9343	0.4371	6.32	1.518	0.1363	0.81319	-4.3918
11725811_at	PLA2G5	5322	-0.3845	4.385	-1.518	0.1365	0.81319	-4.3925
11729190_a_at	MAX	4149	0.5943	5.479	1.517	0.1367	0.81319	-4.3932
11719843_a_at	ABI3BP	25890	0.663	8.371	1.517	0.1367	0.81319	-4.3935
11716167_a_at	MX1	4599	0.4956	6.022	1.516	0.1369	0.81319	-4.3941
11745482_s_at	PRNP	5621	0.6194	6	1.516	0.137	0.81319	-4.3946
11751197_a_at	PZP	5858	-0.3656	2.72	-1.515	0.137	0.81319	-4.3946
11715985_x_at	HTN3	3347	-0.3445	2.985	-1.515	0.1371	0.81319	-4.3949
11726616_a_at	MARCO	8685	0.5908	5.668	1.515	0.1372	0.81319	-4.3953
11760275_at	ADAM18	8749	-0.4582	3.285	-1.515	0.1372	0.81319	-4.3954
11732244_at	APOL6	80830	-0.3845	7.175	-1.515	0.1373	0.81319	-4.3956
11757136_x_at	SNORA2C	677815	-0.42	4.764	-1.515	0.1373	0.81319	-4.3956
11733010_a_at	VCP	7415	0.5309	6.916	1.514	0.1373	0.81319	-4.3958
11733751_s_at	BDNF	627	-0.6275	4.161	-1.514	0.1373	0.81319	-4.3959
11717337_a_at	ITGB2	3689	0.6272	6.623	1.513	0.1377	0.81319	-4.3972
11721244_a_at	BGN	633	0.3682	3.383	1.512	0.1378	0.81319	-4.3978
11739056_s_at	GPM6A	2823	0.6464	4.524	1.511	0.1382	0.81319	-4.3992
11715524_a_at	COTL1	23406	0.6263	7.565	1.511	0.1382	0.81319	-4.3994
11739277_at	SDC3	9672	0.3673	5.493	1.511	0.1383	0.81319	-4.3995
11759856_at	SNRPG	6637	-0.405	3.788	-1.51	0.1383	0.81319	-4.3996
11715994_x_at	ID2	3398	0.6559	7.932	1.51	0.1383	0.81319	-4.3998
11762595_at	FBN2	2201	-0.4148	3.959	-1.51	0.1385	0.81319	-4.4004
11762661_x_at	ZNF248	57209	-0.4516	5.313	-1.51	0.1385	0.81319	-4.4005
11725871_a_at	ZNF616	90317	-0.4243	5.831	-1.508	0.139	0.81319	-4.4022
11723561_x_at	SMCO4	56935	0.4675	5.854	1.508	0.139	0.81319	-4.4024
11734536_a_at	GP1BA	2811	-0.431	4.265	-1.505	0.1396	0.81319	-4.4046
11718744_a_at	CXCL12	6387	0.7546	7.31	1.505	0.1396	0.81319	-4.4047
11747090_a_at	NOP58	51602	0.4377	5.546	1.505	0.1397	0.81319	-4.4052
11744506_a_at	KLHL3	26249	-0.5663	5.726	-1.505	0.1397	0.81319	-4.4052
11750185_a_at	CCDC71L	168455	0.588	6.947	1.505	0.1398	0.81319	-4.4054
11740205_a_at	RPH3A	22895	-0.4669	4.878	-1.504	0.1399	0.81319	-4.4058
11719627_at	RDH10	157506	0.7151	5.831	1.504	0.14	0.81319	-4.406
11734565_s_at	C1QTNF3	114899	0.6234	5.576	1.503	0.1401	0.81319	-4.4065
11743051_s_at	CDKN2C	1031	-0.5269	7.991	-1.503	0.1402	0.81319	-4.407
11720554_a_at	ARHGEF18	23370	0.3794	6.854	1.503	0.1403	0.81319	-4.4071
11739946_a_at	PKP1	5317	-0.383	5.574	-1.502	0.1404	0.81319	-4.4078
11751845_x_at	SERPING1	710	0.6093	8.869	1.502	0.1405	0.81319	-4.4082
11745929_a_at	AHCY	191	0.6498	5.392	1.501	0.1407	0.81319	-4.409
11733488_at	AFF2	2334	-0.3045	3.288	-1.5	0.1409	0.81319	-4.4098
11757824_s_at	RGL1	23179	0.546	7.595	1.5	0.141	0.81319	-4.41
11723709_a_at	CRY1	1407	0.5282	6.28	1.5	0.1411	0.81319	-4.4102
11760604_x_at	IFT22	64792	-0.4948	5.346	-1.5	0.1411	0.81319	-4.4103
11727680_a_at	ADSL	158	0.589	7.899	1.499	0.1411	0.81319	-4.4104
11723402_a_at	STK4	6789	0.5623	5.974	1.499	0.1412	0.81319	-4.4108
11742519_at	OR11G2	390439	-0.3732	3.378	-1.499	0.1412	0.81319	-4.4108
11726939_at	MAGEL2	54551	-0.3816	4.172	-1.499	0.1413	0.81319	-4.4112
11763814_a_at	OPRK1	4986	-0.4365	3.784	-1.499	0.1413	0.81319	-4.4113
11760139_at	AOPEP	84909	-0.3818	4.16	-1.498	0.1415	0.81319	-4.4118
11746236_a_at	LIN37	55957	0.4591	5.381	1.497	0.1417	0.81319	-4.4126
11736311_x_at	FCGR1A	2209	0.4334	4.639	1.497	0.1418	0.81319	-4.4132
11730146_at	KLHL31	401265	-0.6564	7.07	-1.496	0.1419	0.81319	-4.4134
11727929_a_at	FOXO1	2308	0.6145	6.355	1.496	0.1421	0.81319	-4.414
11729155_at	CEACAM6	4680	-0.4896	3.631	-1.496	0.1421	0.81319	-4.4143
11730634_a_at	MAK	4117	-0.362	3.002	-1.495	0.1423	0.81319	-4.415
11737379_at	MTNR1B	4544	-0.3755	3.981	-1.494	0.1426	0.81319	-4.416
11731019_x_at	AIF1	199	0.4665	8.49	1.494	0.1426	0.81319	-4.4162
11744195_at	FAT3	120114	-0.5696	4.604	-1.493	0.1427	0.81319	-4.4164
11724448_a_at	DNMBP	23268	0.3528	5.786	1.493	0.1427	0.81319	-4.4165
11735990_x_at	JCHAIN	3512	0.6107	7.344	1.493	0.1429	0.81319	-4.4171
11748069_a_at	PTH2R	5746	-0.3929	3.953	-1.492	0.143	0.81319	-4.4173
11753517_s_at	YWHAE	7531	0.487	5.775	1.492	0.143	0.81319	-4.4175
11749094_a_at	DSE	29940	0.4746	5.77	1.492	0.1431	0.81319	-4.418
11716209_a_at	VPS28	51160	0.6811	7.67	1.491	0.1432	0.81319	-4.4185
11722308_a_at	TP63	8626	-0.4491	4.042	-1.49	0.1435	0.81319	-4.4192
11723397_a_at	ZNF385B	151126	-0.3663	4.293	-1.489	0.1439	0.81319	-4.4207
11721676_a_at	C12orf10	60314	0.4433	6.54	1.489	0.1439	0.81319	-4.4207
11734238_at	GIP	2695	-0.4033	3.756	-1.489	0.144	0.81319	-4.4211
11729145_x_at	HNRNPD	3184	0.5114	7.496	1.488	0.1441	0.81319	-4.4217
11735538_at	EN2	2020	-0.3931	3.858	-1.487	0.1444	0.81319	-4.4229
11759575_at	UQCRH	7388	-0.383	6.72	-1.486	0.1447	0.81319	-4.4238
11727067_a_at	SLIT3	6586	0.5284	6.308	1.486	0.1447	0.81319	-4.424
11724231_s_at	AP2M1	1173	0.5867	6.937	1.485	0.1448	0.81319	-4.4243
11742827_a_at	PHF3	23469	0.4111	7.269	1.485	0.1449	0.81319	-4.4245
11732840_a_at	ERC2	26059	-0.501	3.761	-1.485	0.1449	0.81319	-4.4245
11718025_at	IL1R1	3554	0.5551	9.23	1.485	0.1449	0.81319	-4.4247
11736507_s_at	FRMD6	122786	0.5033	5.729	1.485	0.1449	0.81319	-4.4247
11727565_a_at	TNFSF13B	10673	0.4795	7.028	1.484	0.1451	0.81319	-4.4253
11724728_a_at	CD8A	925	0.3586	6.235	1.484	0.1451	0.81319	-4.4254
11728137_at	XK	7504	-0.301	3.779	-1.483	0.1455	0.81319	-4.427
11716390_a_at	BACE1	23621	0.4379	6.245	1.482	0.1456	0.81319	-4.427
11735214_a_at	CCDC68	80323	-0.3381	5.277	-1.482	0.1458	0.81319	-4.4278
11719960_a_at	CTBP1	1487	0.7076	7.577	1.48	0.1461	0.81319	-4.4291
11751964_a_at	SRCIN1	80725	-0.4018	3.972	-1.48	0.1462	0.81319	-4.4294
11721501_x_at	SWAP70	23075	0.5709	5.093	1.48	0.1463	0.81319	-4.4296
11756190_a_at	CLK3	1198	0.3198	6.435	1.48	0.1463	0.81319	-4.4297
11754080_x_at	CDIPT	10423	0.4952	6.039	1.479	0.1464	0.81319	-4.4301
11716733_at	IRF1	3659	0.6561	7.175	1.478	0.1466	0.81319	-4.4309
11722887_x_at	EMB	133418	0.4121	5.38	1.478	0.1468	0.81319	-4.4315
11728933_at	SPACA7	122258	-0.3621	3.059	-1.478	0.1468	0.81319	-4.4315
11761757_at	FXYD7	53822	-0.4222	4.678	-1.477	0.1471	0.81319	-4.4326
11759130_at	UNC5D	137970	-0.4333	3.715	-1.477	0.1471	0.81319	-4.4327
11748885_x_at	RNPS1	10921	0.4464	5.849	1.476	0.1472	0.81319	-4.4331
11718386_at	ZHX2	22882	0.4969	6.366	1.476	0.1472	0.81319	-4.4331
11720612_x_at	NAP1L5	266812	0.4047	5.375	1.476	0.1474	0.81319	-4.4337
11736036_a_at	TADA3	10474	0.2855	6.257	1.476	0.1474	0.81319	-4.4337
11717853_at	CCL21	6366	0.795	5.578	1.476	0.1474	0.81319	-4.4338
11723156_a_at	LSP1	4046	0.4826	7.264	1.475	0.1474	0.81319	-4.4339
11748952_x_at	CTNNB1	1499	0.5117	5.823	1.475	0.1476	0.81319	-4.4345
11743115_a_at	KPNB1	3837	0.6882	6.799	1.474	0.1478	0.81319	-4.435
11744348_x_at	COL6A2	1292	0.5323	7.503	1.473	0.1481	0.81319	-4.4363
11732617_at	TTLL10	254173	-0.4443	5.152	-1.473	0.1481	0.81319	-4.4364
11760919_x_at	CTNNA3	29119	-0.337	3.168	-1.471	0.1486	0.81319	-4.4379
11740111_a_at	COASY	80347	0.346	5.616	1.471	0.1487	0.81319	-4.4382
11723193_s_at	LTF	4057	-0.4993	4.79	-1.471	0.1487	0.81319	-4.4384
11720970_at	TOP2A	7153	0.3404	3.84	1.47	0.149	0.81319	-4.4394
11717039_a_at	GADD45A	1647	0.5537	7.332	1.469	0.1491	0.81319	-4.4399
11755261_a_at	MPV17	4358	0.4044	7.594	1.469	0.1491	0.81319	-4.44
11718515_a_at	SQOR	58472	0.4348	7.774	1.469	0.1492	0.81319	-4.4401
11736320_at	ANKRD26	22852	-0.3689	4.018	-1.468	0.1495	0.81319	-4.4411
11743981_a_at	FOLR2	2350	0.4327	7.058	1.467	0.1497	0.81319	-4.4418
11760697_at	CCM2	83605	-0.3998	3.231	-1.467	0.1497	0.81319	-4.442
11747298_a_at	S100A16	140576	0.5975	6.859	1.466	0.1499	0.81319	-4.4426
11744184_a_at	SIPA1L2	57568	0.3659	5.57	1.466	0.15	0.81319	-4.4429
11715391_s_at	MTCH1	23787	0.4313	9.197	1.466	0.15	0.81319	-4.4431
11735570_a_at	SORBS2	8470	0.6003	6.136	1.466	0.1501	0.81319	-4.4432
11736775_at	ZIC3	7547	-0.3626	2.726	-1.466	0.1501	0.81319	-4.4433
11732742_at	ATP4B	496	-0.4282	3.793	-1.466	0.1501	0.81319	-4.4433
11754982_x_at	EWSR1	2130	0.5506	7.253	1.465	0.1503	0.81319	-4.4442
11733005_at	FCGR3B	2215	-0.9032	6.641	-1.464	0.1506	0.81319	-4.445
11742809_s_at	BCL2L13	23786	-0.3362	6.955	-1.463	0.1507	0.81319	-4.4455
11718264_a_at	ACACA	31	-0.4932	7.326	-1.463	0.1508	0.81319	-4.4457
11739054_a_at	PTPN6	5777	0.4784	5.951	1.463	0.1508	0.81319	-4.4457
11756988_x_at	TWF2	11344	0.3484	7.302	1.463	0.1508	0.81319	-4.446
11733257_x_at	CFAP36	112942	0.4641	6.424	1.462	0.151	0.81319	-4.4465
11739581_at	PRKD3	23683	0.3965	5.188	1.462	0.151	0.81319	-4.4466
11750366_a_at	EPHA6	285220	-0.4078	3.199	-1.462	0.1511	0.81319	-4.4468
11746641_s_at	GRM5	2915	-0.4723	3.545	-1.462	0.1511	0.81319	-4.4468
11761704_at	MTMR14	64419	-0.3672	3.827	-1.461	0.1512	0.81319	-4.4473
11717254_at	HSPA4	3308	0.493	6.47	1.461	0.1513	0.81319	-4.4475
11740789_at	CDH12	1010	-0.3932	3.524	-1.461	0.1513	0.81319	-4.4475
11734055_a_at	CFAP61	26074	-0.3747	3.502	-1.461	0.1513	0.81319	-4.4478
11753902_a_at	ACTN4	81	0.4001	8.823	1.461	0.1514	0.81319	-4.448
11736009_a_at	RSL1D1	26156	0.4327	8.185	1.46	0.1517	0.81319	-4.449
11738325_at	OR14I1	401994	-0.4704	4.403	-1.459	0.1518	0.81319	-4.4492
11748629_a_at	IFRD1	3475	-0.5265	6.509	-1.459	0.1518	0.81319	-4.4494
11763852_a_at	ELOVL4	6785	-0.3766	4.022	-1.459	0.1519	0.81319	-4.4495
11758575_s_at	SFRP4	6424	0.7743	5.829	1.459	0.1519	0.81319	-4.4498
11720202_at	GMPR	2766	0.3611	5.014	1.459	0.152	0.81319	-4.45
11732485_a_at	BTNL8	79908	-0.4512	4.2	-1.458	0.1522	0.81319	-4.4506
11720289_a_at	CDC42BPA	8476	0.555	6.222	1.458	0.1522	0.81319	-4.4508
11746481_a_at	TMEM219	124446	0.3678	7.905	1.457	0.1524	0.81319	-4.4515
11719308_a_at	RASSF4	83937	0.4571	5.282	1.457	0.1525	0.81319	-4.4517
11744120_a_at	RPL8	6132	0.5676	10.667	1.456	0.1527	0.81319	-4.4524
11754251_a_at	USP36	57602	0.3222	4.147	1.456	0.1528	0.81319	-4.4527
11715787_x_at	ATP6V0C	527	0.4256	8.032	1.455	0.1529	0.81319	-4.4532
11716009_a_at	DYNC1LI2	1783	0.65	6.837	1.455	0.1529	0.81319	-4.4532
11729638_a_at	RETREG3	162427	0.4295	7.51	1.455	0.153	0.81319	-4.4536
11763478_x_at	PIF1	80119	-0.481	6.009	-1.455	0.1531	0.81319	-4.4537
11757313_s_at	VAT1	10493	0.3443	7.738	1.455	0.1531	0.81319	-4.4537
11719688_a_at	TCF25	22980	0.3466	6.884	1.454	0.1532	0.81319	-4.4543
11743769_a_at	COL11A2	1302	-0.3746	5.144	-1.454	0.1532	0.81319	-4.4543
11716329_s_at	GJA1	2697	0.7176	9.338	1.454	0.1533	0.81319	-4.4545
11735130_x_at	GRIPAP1	56850	-0.3562	4.822	-1.454	0.1533	0.81319	-4.4547
11763639_at	RALGAPA1	253959	-0.4128	3.261	-1.453	0.1536	0.81319	-4.4555
11718569_a_at	WIPF1	7456	0.4358	4.597	1.453	0.1536	0.81319	-4.4557
11759924_at	TRIM4	89122	-0.4646	5.522	-1.452	0.1538	0.81319	-4.4563
11729039_at	DCDC2	51473	-0.3463	3.532	-1.452	0.1539	0.81319	-4.4566
11747576_a_at	GGNBP2	79893	0.4013	5.93	1.45	0.1543	0.81319	-4.4582
11724095_a_at	PDE4B	5142	0.4149	5.44	1.45	0.1544	0.81319	-4.4583
11754764_a_at	RAB7B	338382	0.3472	5.716	1.45	0.1545	0.81319	-4.4586
11753661_a_at	ID1	3397	0.7567	8.032	1.449	0.1546	0.81319	-4.4591
11719479_at	ALOX5AP	241	0.3981	7.413	1.448	0.1549	0.81319	-4.46
11753014_a_at	RYR2	6262	-0.3524	3.333	-1.447	0.1551	0.81319	-4.4607
11763723_a_at	SRRT	51593	0.3819	5.175	1.447	0.1551	0.81319	-4.4607
11743077_s_at	CEBPB	1051	0.6801	9.108	1.447	0.1552	0.81319	-4.4609
11762896_a_at	LAS1L	81887	-0.4134	5.148	-1.447	0.1552	0.81319	-4.4611
11722015_at	OLR1	4973	0.4753	4.309	1.446	0.1553	0.81319	-4.4616
11735397_at	CNGB1	1258	-0.3523	3.658	-1.445	0.1558	0.81319	-4.4632
11715773_a_at	IMP3	55272	0.4955	6.223	1.444	0.156	0.81319	-4.4637
11738349_x_at	POMZP3	22932	0.3552	6.524	1.443	0.1562	0.81319	-4.4645
11724592_at	TCP10L	140290	-0.3843	5.073	-1.441	0.1568	0.81319	-4.4664
11729611_a_at	ARPC4	10093	0.363	7.261	1.441	0.1569	0.81319	-4.4668
11732324_at	ZKSCAN7	55888	-0.3885	3.976	-1.44	0.1571	0.81319	-4.4674
11728387_a_at	ADAM32	203102	-0.3395	3.842	-1.439	0.1573	0.81319	-4.4682
11721759_a_at	ASAP3	55616	0.369	6.194	1.438	0.1577	0.81319	-4.4695
11731099_a_at	DNPH1	10591	0.3149	7.712	1.438	0.1578	0.81319	-4.4698
11762718_a_at	WDR92	116143	-0.5245	5.192	-1.437	0.1579	0.81319	-4.4701
11717208_at	RXRB	6257	0.3273	5.879	1.437	0.1579	0.81319	-4.4703
11739539_a_at	PIK3R1	5295	0.6951	7.075	1.437	0.158	0.81319	-4.4706
11725643_a_at	MRPS26	64949	0.4461	6.198	1.437	0.1581	0.81319	-4.4708
11741951_a_at	PCDH9	5101	-0.4483	6.236	-1.437	0.1581	0.81319	-4.471
11744543_a_at	KDELR1	10945	0.4551	5.785	1.436	0.1583	0.81319	-4.4716
11738527_x_at	TP73	7161	-0.3245	4.333	-1.436	0.1583	0.81319	-4.4717
11762377_at	AREL1	9870	-0.345	5.198	-1.435	0.1585	0.81319	-4.4723
11738264_x_at	ZNF679	168417	-0.3817	3.908	-1.435	0.1585	0.81319	-4.4723
11718644_x_at	OSBPL8	114882	0.4658	5.073	1.435	0.1586	0.81319	-4.4724
11755306_x_at	ZNF410	57862	0.394	6.185	1.435	0.1586	0.81319	-4.4725
11736983_at	NMBR	4829	-0.3343	3.195	-1.435	0.1587	0.81319	-4.4728
11717308_a_at	WDR75	84128	0.3769	4.853	1.434	0.1587	0.81319	-4.473
11759719_at	PASK	23178	-0.3554	3.543	-1.434	0.1588	0.81319	-4.4733
11751175_a_at	SORCS3	22986	-0.3469	3.243	-1.434	0.1589	0.81319	-4.4737
11756857_a_at	JAK2	3717	0.3608	5.179	1.433	0.1592	0.81319	-4.4745
11744433_x_at	AMY2B	280	-0.4447	5.081	-1.433	0.1592	0.81319	-4.4746
11726698_x_at	ZBTB7A	51341	0.3594	5.058	1.432	0.1593	0.81319	-4.475
11717939_a_at	U2AF2	11338	0.5439	7.601	1.432	0.1594	0.81319	-4.4753
11732714_a_at	CMA1	1215	-0.4345	4.86	-1.432	0.1595	0.81319	-4.4754
11755959_a_at	NRG3	10718	-0.3072	3.054	-1.431	0.1596	0.81319	-4.4758
11715848_a_at	ATP5MC2	517	0.4423	9.67	1.431	0.1598	0.81319	-4.4765
11716139_s_at	SMS	6611	0.4371	7.821	1.428	0.1605	0.81319	-4.4788
11722534_at	RPRM	56475	0.6731	4.502	1.428	0.1607	0.81319	-4.4794
11734993_at	SKI	6497	0.5843	7.868	1.427	0.1608	0.81319	-4.4798
11718848_a_at	BEX2	84707	0.7108	3.936	1.427	0.1608	0.81319	-4.4799
11757395_s_at	MCM3AP	8888	0.3752	6.664	1.427	0.1609	0.81319	-4.4802
11751022_x_at	EEF2	1938	0.6405	8.37	1.426	0.1613	0.81319	-4.4813
11740437_a_at	MYOM1	8736	-0.3282	5.051	-1.425	0.1613	0.81319	-4.4816
11734006_a_at	IRAK1	3654	0.3291	6.082	1.425	0.1614	0.81319	-4.4818
11726989_x_at	EIF2AK1	27102	0.4701	6.418	1.424	0.1616	0.81319	-4.4826
11762642_at	DMRT1	1761	-0.4433	4.288	-1.424	0.1618	0.81319	-4.4831
11721139_a_at	UCKL1	54963	0.3313	6.424	1.423	0.1619	0.81319	-4.4834
11721686_at	SPINK6	404203	-0.378	3.834	-1.423	0.162	0.81319	-4.4836
11744298_at	RCN3	57333	0.337	5.507	1.423	0.1621	0.81319	-4.484
11734058_at	ADAM30	11085	-0.4015	3.413	-1.423	0.1621	0.81319	-4.4841
11736217_at	MAP3K8	1326	0.6232	4.765	1.422	0.1622	0.81319	-4.4845
11740276_at	ACOT12	134526	-0.3856	4.255	-1.422	0.1623	0.81319	-4.4848
11722507_a_at	CLIC5	53405	0.7522	6.575	1.42	0.1629	0.81319	-4.4866
11736687_a_at	FGF5	2250	-0.4307	3.129	-1.42	0.1629	0.81319	-4.4867
11715420_a_at	CCT2	10576	0.4444	6.527	1.419	0.1631	0.81319	-4.4872
11720078_a_at	NTRK2	4915	-0.5226	6.564	-1.419	0.1631	0.81319	-4.4874
11755747_a_at	PLAC8	51316	-0.4446	6.194	-1.418	0.1636	0.81319	-4.4888
11720527_at	LTBP2	4053	0.4261	6.337	1.417	0.1636	0.81319	-4.489
11720558_a_at	GEM	2669	0.4823	4.646	1.417	0.1638	0.81319	-4.4894
11731392_at	IL20	50604	0.4272	3.963	1.416	0.1639	0.81319	-4.49
11758348_s_at	PTTG1IP	754	0.5932	6.743	1.416	0.164	0.81319	-4.4902
11716546_s_at	DRAP1	10589	0.4198	6.365	1.416	0.1641	0.81319	-4.4904
11735395_at	PPARD	5467	-0.3379	3.322	-1.416	0.1641	0.81319	-4.4906
11731266_at	NXPH2	11249	-0.3737	3.625	-1.416	0.1641	0.81319	-4.4907
11719846_a_at	TFPT	29844	0.3391	5.009	1.415	0.1642	0.81319	-4.4908
11715971_a_at	PFKP	5214	0.3585	5.695	1.415	0.1642	0.81319	-4.4909
11740973_s_at	SLC44A2	57153	0.3523	7.438	1.415	0.1643	0.81319	-4.4911
11749798_a_at	GNAI1	2770	-0.6017	5.673	-1.415	0.1643	0.81319	-4.4912
11731746_at	IPMK	253430	-0.3586	3.857	-1.415	0.1643	0.81319	-4.4913
11738709_at	OR56A1	120796	-0.3248	4.019	-1.414	0.1645	0.81319	-4.4918
11754630_a_at	MLKL	197259	0.3486	5.192	1.414	0.1645	0.81319	-4.4919
11744071_at	LSG1	55341	0.3755	5.36	1.414	0.1647	0.81319	-4.4923
11719367_a_at	PLEKHO2	80301	0.3167	7.691	1.414	0.1647	0.81319	-4.4925
11742153_at	OR1B1	347169	-0.3412	3.698	-1.412	0.1652	0.81319	-4.4939
11724100_at	MAP3K6	9064	0.3419	5.128	1.411	0.1654	0.81319	-4.4947
11748280_a_at	SERPINB1	1992	0.4784	7.253	1.41	0.1656	0.81319	-4.4954
11757414_x_at	PUF60	22827	0.5021	7.501	1.41	0.1658	0.81319	-4.4958
11759938_a_at	ITFG2	55846	-0.4014	4.155	-1.41	0.1658	0.81319	-4.4959
11738324_at	USH2A	7399	-0.3299	3.319	-1.41	0.1658	0.81319	-4.4959
11740810_at	OR7E24	26648	-0.3702	3.952	-1.41	0.1659	0.81319	-4.4961
11722964_a_at	AMMECR1	9949	0.408	5.74	1.41	0.1659	0.81319	-4.4961
11727999_a_at	MYEF2	50804	-0.3758	4.978	-1.409	0.1661	0.81319	-4.4969
11759213_at	BMP8B	656	-0.4261	5.572	-1.409	0.1661	0.81319	-4.497
11747000_a_at	LTA4H	4048	0.4865	7.739	1.409	0.1662	0.81319	-4.4972
11750045_x_at	TPM3	7170	0.3551	6.831	1.407	0.1665	0.81319	-4.4983
11758953_s_at	RAN	5901	0.5626	7.403	1.407	0.1667	0.81319	-4.4986
11757985_s_at	PDE7B	27115	0.449	5.22	1.407	0.1667	0.81319	-4.4988
11742337_at	OR6C74	254783	-0.3396	3.842	-1.407	0.1667	0.81319	-4.4989
11748654_a_at	PTPN22	26191	-0.3691	4.537	-1.407	0.1668	0.81319	-4.4991
11732519_at	CH25H	9023	0.5385	4.815	1.406	0.1669	0.81319	-4.4993
11735327_at	LMX1B	4010	-0.359	4.915	-1.406	0.167	0.81319	-4.4998
11732686_x_at	PIWIL2	55124	-0.343	4.072	-1.405	0.1673	0.81319	-4.5005
11718541_a_at	MTSS1	9788	0.4065	6.655	1.405	0.1674	0.81319	-4.5009
11760055_at	KCNG4	93107	-0.383	3.467	-1.405	0.1674	0.81319	-4.5009
11733284_x_at	MYBPC1	4604	-0.3385	3.712	-1.404	0.1675	0.81319	-4.5011
11738285_at	CLNK	116449	-0.4181	3.682	-1.404	0.1675	0.81319	-4.5012
11756132_a_at	DHX16	8449	0.3603	6.235	1.404	0.1676	0.81319	-4.5016
11717600_a_at	SECISBP2	79048	0.4507	5.45	1.403	0.1677	0.81319	-4.5019
11725304_s_at	RAC1	5879	0.7532	8.383	1.403	0.1678	0.81319	-4.5021
11754951_a_at	NCOA7	135112	0.3991	8.657	1.403	0.1678	0.81319	-4.5022
11725492_at	RAB20	55647	0.5008	6.087	1.402	0.1682	0.81319	-4.5034
11740375_a_at	RGS10	6001	0.3676	7.491	1.402	0.1683	0.81319	-4.5037
11726280_a_at	BCR	613	0.3746	5.912	1.401	0.1683	0.81319	-4.5039
11732728_at	SLITRK4	139065	-0.4765	6.149	-1.401	0.1686	0.81319	-4.5046
11763339_a_at	SIVA1	10572	-0.326	5.683	-1.401	0.1686	0.81319	-4.5046
11755296_a_at	PSAP	5660	0.5875	9.165	1.4	0.1687	0.81319	-4.5049
11738742_at	OR2AT4	341152	-0.4296	4.282	-1.4	0.1689	0.81319	-4.5055
11760813_a_at	ADAMTS7	11173	-0.3385	3.589	-1.4	0.1689	0.81319	-4.5056
11732845_at	PTCHD1	139411	-0.3551	4.526	-1.399	0.1691	0.81319	-4.5062
11727616_at	RASL10B	91608	-0.3681	5.777	-1.398	0.1692	0.81319	-4.5066
11722991_a_at	DMD	1756	-0.3696	7.08	-1.398	0.1692	0.81319	-4.5066
11746287_x_at	LGMN	5641	0.6174	8.268	1.398	0.1692	0.81319	-4.5067
11739812_a_at	HDGFL3	50810	0.3134	5.932	1.398	0.1693	0.81319	-4.5069
11761513_at	PLEKHM2	23207	-0.3834	4.86	-1.398	0.1694	0.81319	-4.5072
11723552_a_at	FXYD1	5348	0.5551	7.701	1.397	0.1695	0.81319	-4.5076
11728617_at	CARD6	84674	0.3324	6.135	1.397	0.1696	0.81319	-4.5077
11733484_at	PCLO	27445	-0.3918	4.908	-1.397	0.1697	0.81319	-4.508
11740369_x_at	PDLIM5	10611	0.4423	6.139	1.396	0.17	0.81319	-4.5091
11751867_a_at	RBIS	401466	-0.3901	7.219	-1.396	0.17	0.81319	-4.5092
11762403_a_at	LUZP1	7798	-0.3493	4.108	-1.395	0.1703	0.81319	-4.5099
11745951_s_at	CCNL2	81669	0.3453	6.317	1.394	0.1704	0.81319	-4.5104
11718662_s_at	NENF	29937	0.4431	7.943	1.394	0.1706	0.81319	-4.5109
11735152_a_at	SLC8A1	6546	0.5067	5.863	1.394	0.1707	0.81319	-4.5111
11735470_a_at	LGALS14	56891	-0.293	3.789	-1.394	0.1707	0.81319	-4.5111
11722639_a_at	SSBP3	23648	0.5027	7.543	1.393	0.1708	0.81319	-4.5114
11720704_s_at	TPD52L1	7164	0.4883	7.606	1.393	0.1708	0.81319	-4.5115
11739462_a_at	TGFBR1	7046	-0.3465	3.392	-1.393	0.1709	0.81319	-4.5119
11741579_a_at	SLC30A2	7780	-0.3522	3.81	-1.392	0.1712	0.81319	-4.5128
11758028_s_at	FOXQ1	94234	-0.5398	4.412	-1.392	0.1712	0.81319	-4.5128
11757284_x_at	MYDGF	56005	0.4783	7.612	1.391	0.1713	0.81319	-4.513
11715828_a_at	M6PR	4074	0.3754	5.915	1.391	0.1713	0.81319	-4.5131
11760417_at	DUOXA1	90527	-0.4311	4.5	-1.391	0.1715	0.81319	-4.5136
11757764_s_at	MSMO1	6307	0.6241	5.963	1.389	0.1719	0.81319	-4.5148
11733305_a_at	TFAP2B	7021	-0.4427	2.97	-1.389	0.1719	0.81319	-4.515
11740729_x_at	KRTAP5-8	57830	-0.3682	4.223	-1.389	0.1721	0.81319	-4.5155
11719588_a_at	OAS1	4938	0.4156	5.498	1.389	0.1721	0.81319	-4.5155
11749574_a_at	RPA2	6118	0.538	5.914	1.388	0.1723	0.81319	-4.5159
11759022_s_at	ELK3	2004	0.5626	7.72	1.388	0.1723	0.81319	-4.5161
11721840_at	GLIPR1	11010	0.4383	5.64	1.388	0.1724	0.81319	-4.5165
11738287_at	CLEC6A	93978	-0.4034	3.411	-1.387	0.1725	0.81319	-4.5167
11730197_at	RNF187	149603	-0.3308	4.112	-1.386	0.1728	0.81319	-4.5177
11745902_a_at	NPC2	10577	0.5607	9.776	1.386	0.173	0.81319	-4.5182
11732280_a_at	FOXP1	27086	0.4044	5.924	1.386	0.1731	0.81319	-4.5183
11740632_at	REP15	387849	-0.3562	4.025	-1.385	0.1732	0.81319	-4.5187
11752959_x_at	ACTG1	71	0.8193	9.856	1.385	0.1732	0.81319	-4.5188
11763526_x_at	CHRNA3	1136	-0.3339	4.1	-1.385	0.1734	0.81319	-4.5193
11738298_at	SLC10A5	347051	-0.3729	3.676	-1.384	0.1737	0.81319	-4.5202
11738822_at	OR9Q1	219956	-0.4049	3.699	-1.383	0.1739	0.81319	-4.5208
11724556_at	NEUROD1	4760	-0.5188	4.147	-1.383	0.174	0.81319	-4.5211
11748543_a_at	TXNIP	10628	0.7018	9.217	1.382	0.1741	0.81319	-4.5216
11718050_a_at	BASP1	10409	0.4347	7.394	1.382	0.1741	0.81319	-4.5216
11731778_a_at	2001-03-01	64757	-0.5097	8.404	-1.382	0.1742	0.81319	-4.5217
11730928_a_at	IKBKB	3551	0.442	6.536	1.382	0.1742	0.81319	-4.5217
11728560_at	GZMK	3003	0.4712	5.576	1.382	0.1742	0.81319	-4.5217
11761608_at	PGM5	5239	-0.4584	4.136	-1.382	0.1743	0.81319	-4.522
11735809_a_at	OPN5	221391	-0.3407	3.249	-1.381	0.1743	0.81319	-4.5222
11734036_a_at	SAXO1	158297	-0.4416	4.842	-1.381	0.1743	0.81319	-4.5222
11729166_a_at	DCTD	1635	0.5159	6.074	1.38	0.1746	0.81319	-4.5231
11757131_at	SNORD15B	114599	-0.328	3.862	-1.38	0.1747	0.81319	-4.5232
11760762_x_at	DENND2A	27147	-0.6282	4.943	-1.38	0.1747	0.81319	-4.5233
11717904_a_at	STAU1	6780	0.3873	5.359	1.379	0.1751	0.81319	-4.5246
11719447_s_at	GBP2	2634	0.5058	7.019	1.377	0.1756	0.81319	-4.526
11726859_a_at	ZC3H12B	340554	-0.3003	2.966	-1.377	0.1757	0.81319	-4.5261
11718465_s_at	NCK2	8440	0.4189	7.107	1.377	0.1758	0.81319	-4.5265
11748337_a_at	PIH1D1	55011	0.3727	5.815	1.376	0.1759	0.81319	-4.5267
11721569_a_at	ANG	283	-0.302	5.849	-1.376	0.1759	0.81319	-4.5267
11730697_at	DCAF12L1	139170	-0.3716	3.134	-1.376	0.1759	0.81319	-4.5268
11727822_a_at	TPMT	7172	0.3171	4.058	1.376	0.1761	0.81319	-4.5275
11750368_a_at	KRTAP5-2	440021	-0.3904	5.016	-1.375	0.1762	0.81319	-4.5278
11755514_s_at	CTCF	10664	0.3374	6.92	1.375	0.1764	0.81319	-4.5282
11716073_a_at	ATP6V1B2	526	0.3866	6.665	1.374	0.1765	0.81319	-4.5288
11729371_a_at	ZBTB16	7704	0.5819	7.331	1.373	0.1769	0.81319	-4.5298
11743199_at	C8A	731	-0.4213	3.933	-1.373	0.1769	0.81319	-4.5299
11717617_a_at	PXN	5829	0.3983	4.623	1.373	0.1769	0.81319	-4.5299
11738124_x_at	SIGLEC10	89790	-0.3754	5.391	-1.372	0.1771	0.81319	-4.5304
11730775_x_at	CFDP1	10428	0.3754	5.936	1.372	0.1771	0.81319	-4.5304
11756140_s_at	RPL4	6124	0.6325	11.303	1.372	0.1772	0.81319	-4.5306
11721355_a_at	YPEL3	83719	0.5634	6.961	1.372	0.1773	0.81319	-4.531
11742687_x_at	FCGRT	2217	0.4559	9.67	1.372	0.1774	0.81319	-4.5312
11743497_at	BMP2	650	0.4184	4.768	1.371	0.1775	0.81319	-4.5317
11720477_a_at	PLG	5340	-0.3489	3.424	-1.371	0.1776	0.81319	-4.5317
11717721_s_at	ST6GAL1	6480	0.5825	6.435	1.371	0.1776	0.81319	-4.5319
11715937_a_at	KHDRBS1	10657	0.5149	4.597	1.37	0.1779	0.81319	-4.5326
11734377_at	POU4F2	5458	-0.4381	3.698	-1.37	0.1779	0.81319	-4.5327
11758370_s_at	ETS2	2114	0.5118	6.114	1.37	0.1779	0.81319	-4.5328
11716249_x_at	TMED9	54732	0.3233	7.869	1.37	0.1779	0.81319	-4.5328
11718861_a_at	HCK	3055	0.552	5.571	1.369	0.1783	0.81319	-4.5339
11754278_x_at	GAK	2580	0.3271	6.236	1.368	0.1783	0.81319	-4.534
11761387_at	CREB3L4	148327	-0.3766	3.935	-1.368	0.1784	0.81319	-4.5341
11753352_a_at	SLC47A1	55244	-0.3607	5.464	-1.367	0.1787	0.81319	-4.535
11735594_a_at	SLC24A4	123041	-0.3504	3.939	-1.367	0.1787	0.81319	-4.5352
11717628_a_at	BIRC2	329	0.331	5.147	1.367	0.1788	0.81319	-4.5353
11730899_s_at	WAPL	23063	0.4374	6.363	1.367	0.1788	0.81319	-4.5354
11750286_x_at	PGAM1	5223	0.4355	8.493	1.366	0.1789	0.81319	-4.5358
11738957_a_at	PSPN	5623	-0.2931	3.747	-1.365	0.1794	0.81319	-4.537
11732212_at	ZKSCAN1	7586	0.4558	6.629	1.365	0.1794	0.81319	-4.537
11736023_a_at	MED28	80306	0.4686	5.892	1.365	0.1794	0.81319	-4.5372
11738020_at	RXFP4	339403	-0.3524	4.417	-1.364	0.1796	0.81319	-4.5376
11745801_s_at	CAP1	10487	0.5992	7.728	1.364	0.1797	0.81319	-4.5379
11733036_a_at	CEBPZ	10153	0.4021	7.028	1.364	0.1797	0.81319	-4.5379
11748140_s_at	AMD1	262	0.3878	5.687	1.364	0.1798	0.81319	-4.5382
11757660_a_at	SNRPB	6628	0.445	7.847	1.364	0.1798	0.81319	-4.5382
11739689_x_at	DCAF11	80344	-0.4781	6.913	-1.363	0.1799	0.81319	-4.5387
11747401_s_at	COPS7A	50813	0.435	6.254	1.363	0.18	0.81319	-4.5388
11729301_at	GLYAT	10249	-0.5385	6.574	-1.363	0.1801	0.81319	-4.5391
11755957_s_at	GNRHR2	114814	-0.3769	4.694	-1.362	0.1802	0.81319	-4.5394
11730927_x_at	FUT2	2524	-0.3084	3.337	-1.362	0.1803	0.81319	-4.5397
11762700_at	OFD1	8481	-0.3194	3.597	-1.362	0.1804	0.81319	-4.5399
11752757_s_at	EIF4B	1975	0.5799	6.998	1.362	0.1804	0.81319	-4.54
11732592_a_at	SMC1B	27127	-0.3386	3.422	-1.361	0.1807	0.81319	-4.5409
11746269_a_at	ABHD3	171586	-0.2785	5.079	-1.36	0.1809	0.81319	-4.5413
11715519_a_at	MLEC	9761	0.6291	6.067	1.36	0.1809	0.81319	-4.5414
11725668_at	HS2ST1	9653	0.4313	5.308	1.36	0.1809	0.81319	-4.5414
11728923_at	ONECUT2	9480	-0.55	3.804	-1.36	0.1809	0.81319	-4.5415
11722339_a_at	DIAPH2	1730	0.4416	5.314	1.36	0.1809	0.81319	-4.5415
11727312_at	BHLHE22	27319	0.4839	5.785	1.36	0.181	0.81319	-4.5417
11720533_a_at	HMGCS2	3158	-0.3381	4.17	-1.36	0.1811	0.81319	-4.5419
11759880_at	STARD13	90627	-0.3827	4.47	-1.359	0.1813	0.81319	-4.5426
11742361_at	OR4C13	283092	-0.3307	3.517	-1.359	0.1813	0.81319	-4.5427
11759542_s_at	PACSIN2	11252	0.3307	7.658	1.359	0.1814	0.81319	-4.5427
11762971_x_at	CIAO3	64428	-0.3357	4.933	-1.359	0.1814	0.81319	-4.5428
11749739_a_at	ASNA1	439	0.3985	6.118	1.358	0.1816	0.81319	-4.5434
11749648_a_at	HIF1A	3091	0.4265	6.104	1.358	0.1816	0.81319	-4.5434
11754127_a_at	BRMS1	25855	0.3262	5.292	1.357	0.1819	0.81319	-4.5443
11756912_a_at	AOX1	316	0.5136	7.948	1.357	0.182	0.81319	-4.5445
11725018_at	RCOR2	283248	-0.3269	4.034	-1.356	0.1822	0.81319	-4.545
11716277_a_at	CBX5	23468	0.3487	3.899	1.356	0.1822	0.81319	-4.5452
11751158_x_at	SMTN	6525	0.2862	3.791	1.356	0.1824	0.81319	-4.5456
11721357_at	NMB	4828	-0.5427	8.328	-1.355	0.1826	0.81319	-4.5463
11732102_at	OPRPN	58503	-0.3472	3.486	-1.353	0.183	0.81319	-4.5475
11731403_a_at	ATP6V1G1	9550	0.4108	7.815	1.353	0.1831	0.81319	-4.5476
11751527_s_at	WDR1	9948	0.5224	5.101	1.353	0.1833	0.81319	-4.5482
11744454_a_at	PARD3	56288	0.3416	5.57	1.353	0.1833	0.81319	-4.5483
11719770_a_at	EXOC7	23265	0.4348	6.517	1.352	0.1834	0.81319	-4.5486
11721709_a_at	UBN1	29855	0.3845	5.509	1.352	0.1835	0.81319	-4.5487
11722459_a_at	ZNF768	79724	0.3449	4.629	1.351	0.1837	0.81319	-4.5494
11747919_a_at	YTHDF2	51441	0.4265	6.557	1.35	0.184	0.81319	-4.5501
11727103_at	IGF2BP1	10642	-0.3678	4.505	-1.35	0.184	0.81319	-4.5502
11751390_a_at	CYSLTR2	57105	-0.3449	3.168	-1.35	0.1842	0.81319	-4.5508
11715358_x_at	CST3	1471	0.5239	9.633	1.35	0.1842	0.81319	-4.5509
11758382_s_at	ABCC9	10060	-0.5326	7.259	-1.349	0.1844	0.81319	-4.5515
11762026_x_at	LRBA	987	-0.3643	4.779	-1.349	0.1846	0.81319	-4.5518
11737109_a_at	OR2H1	26716	-0.3898	4.662	-1.348	0.1848	0.81319	-4.5523
11739783_a_at	CDON	50937	0.5821	6.102	1.348	0.1848	0.81319	-4.5524
11740596_a_at	TGFB2	7042	-0.34	3.665	-1.347	0.1851	0.81319	-4.5534
11720127_s_at	ITPKC	80271	0.5815	5.408	1.347	0.1852	0.81319	-4.5535
11752930_a_at	GBP1	2633	0.5093	5.631	1.346	0.1853	0.81319	-4.554
11759201_at	TMEM38A	79041	-0.3709	5.084	-1.346	0.1853	0.81319	-4.554
11729363_at	ZPBP	11055	-0.3616	3.361	-1.346	0.1854	0.81319	-4.554
11746475_a_at	MFSD4A	148808	-0.3811	4.568	-1.346	0.1854	0.81319	-4.5542
11747277_a_at	NAP1L4	4676	0.5698	6.038	1.345	0.1857	0.81319	-4.5549
11722628_at	WASHC4	23325	0.3539	5.942	1.345	0.1857	0.81319	-4.555
11755956_x_at	POLE3	54107	0.4807	6.191	1.345	0.1858	0.81319	-4.5553
11761140_at	DNAI1	27019	-0.4205	4.831	-1.345	0.1859	0.81319	-4.5554
11757321_a_at	TAPBP	6892	0.3905	8.359	1.344	0.186	0.81319	-4.5557
11726799_a_at	SERPINA4	5267	-0.3557	3.87	-1.344	0.186	0.81319	-4.5558
11729846_a_at	BST1	683	0.5873	5.753	1.344	0.1862	0.81319	-4.5563
11747365_a_at	QARS	5859	0.447	6.134	1.343	0.1864	0.81319	-4.5568
11720600_a_at	CAPZB	832	0.2927	7.269	1.343	0.1865	0.81319	-4.5571
11718071_s_at	NCOR2	9612	0.4064	7.479	1.342	0.1867	0.81319	-4.5577
11727691_a_at	IL11	3589	-0.3442	4.32	-1.34	0.1874	0.81319	-4.5597
11720696_a_at	HDAC7	51564	-0.3186	6.238	-1.339	0.1875	0.81319	-4.56
11738425_at	SLC10A6	345274	-0.3523	4.692	-1.339	0.1876	0.81319	-4.5602
11726880_a_at	XIRP2	129446	-0.3108	3.152	-1.339	0.1877	0.81319	-4.5606
11743467_at	DKC1	1736	0.3471	5.523	1.339	0.1877	0.81319	-4.5606
11728564_at	RTKN2	219790	-0.3793	3.057	-1.338	0.1879	0.81319	-4.5609
11756098_a_at	SYTL5	94122	-0.3355	3.186	-1.338	0.1879	0.81319	-4.5609
11749980_x_at	HOPX	84525	0.3857	4.298	1.338	0.1879	0.81319	-4.5611
11753404_x_at	HLA-E	3133	0.6983	7.871	1.337	0.1882	0.81319	-4.5617
11738209_a_at	GPR17	2840	-0.3709	4.077	-1.337	0.1882	0.81319	-4.5619
11730860_at	SLC6A7	6534	-0.3446	4.584	-1.337	0.1882	0.81319	-4.5619
11722403_a_at	PLEKHO1	51177	0.3632	6.346	1.337	0.1884	0.81319	-4.5625
11723845_a_at	DEFB1	1672	-0.5186	5.137	-1.336	0.1885	0.81319	-4.5627
11729267_a_at	WWC1	23286	0.3287	5.395	1.336	0.1888	0.81319	-4.5634
11732643_at	OR2C1	4993	-0.3313	3.246	-1.335	0.1888	0.81319	-4.5636
11727012_a_at	CELF4	56853	-0.5088	4.395	-1.335	0.1889	0.81319	-4.5637
11752030_s_at	SEMA6C	10500	-0.3226	7.489	-1.335	0.1889	0.81319	-4.5638
11721700_a_at	RERG	85004	0.6471	6.236	1.335	0.189	0.81319	-4.564
11733101_at	USP12	219333	-0.3446	3.874	-1.335	0.189	0.81319	-4.564
11720311_a_at	XRCC5	7520	0.5109	7.758	1.334	0.1893	0.81319	-4.5649
11762425_at	WRNIP1	56897	-0.4075	3.789	-1.334	0.1893	0.81319	-4.565
11731255_a_at	SPAG16	79582	-0.4334	3.765	-1.334	0.1894	0.81319	-4.5651
11758882_at	CD3D	915	-0.3938	3.727	-1.333	0.1895	0.81319	-4.5656
11739245_a_at	ANKFY1	51479	0.3424	5.431	1.332	0.1898	0.81319	-4.5664
11753313_a_at	PHB2	11331	0.5027	7.705	1.332	0.1899	0.81319	-4.5665
11737809_at	KCNH7	90134	-0.5126	3.949	-1.332	0.1899	0.81319	-4.5666
11722368_a_at	TRIM22	10346	0.3883	4.998	1.331	0.1902	0.81319	-4.5672
11721237_a_at	LHFPL2	10184	0.3499	6.769	1.331	0.1903	0.81319	-4.5675
11732699_a_at	PKIB	5570	-0.3148	2.958	-1.331	0.1903	0.81319	-4.5676
11720453_x_at	YME1L1	10730	0.4688	6.244	1.331	0.1903	0.81319	-4.5676
11727876_at	CYBB	1536	0.3705	6.278	1.33	0.1904	0.81319	-4.5679
11739275_x_at	PAK2	5062	0.3239	6.912	1.33	0.1907	0.81319	-4.5686
11718578_a_at	GSTM3	2947	0.5325	8.256	1.329	0.1909	0.81319	-4.5691
11738277_a_at	PLA2G4D	283748	-0.3565	3.321	-1.329	0.1909	0.81319	-4.5693
11717073_a_at	AEBP1	165	0.338	8.976	1.328	0.1911	0.81319	-4.5698
11733604_x_at	SLC52A1	55065	-0.3235	4.087	-1.328	0.1913	0.81319	-4.5702
11719866_at	SVEP1	79987	0.4033	8.011	1.328	0.1913	0.81319	-4.5704
11751761_a_at	INTS6	26512	-0.3969	4.591	-1.327	0.1914	0.81319	-4.5706
11760673_x_at	LYRM4	57128	-0.4141	4.951	-1.327	0.1915	0.81319	-4.5707
11718554_a_at	MCOLN1	57192	0.3298	7.348	1.327	0.1916	0.81319	-4.571
11731953_a_at	SLC4A8	9498	-0.3526	3.227	-1.327	0.1917	0.81319	-4.5713
11734584_at	TAAR2	9287	-0.365	4.307	-1.327	0.1917	0.81319	-4.5714
11723304_a_at	TRAPPC1	58485	0.3138	5.633	1.327	0.1917	0.81319	-4.5714
11755875_a_at	STRN	6801	-0.3253	4.032	-1.326	0.1918	0.81319	-4.5716
11720566_at	BCAT1	586	0.4683	6.391	1.326	0.1919	0.81319	-4.572
11750433_x_at	CCT3	7203	0.5097	7.584	1.326	0.192	0.81319	-4.5721
11716532_a_at	EGFL6	25975	-0.8021	6.207	-1.326	0.192	0.81319	-4.5723
11742387_s_at	OR1D5	8386	-0.3146	3.545	-1.325	0.1923	0.81319	-4.5729
11740485_a_at	ABL1	25	0.4054	6.304	1.325	0.1923	0.81319	-4.573
11732981_at	USP26	83844	-0.3267	3.535	-1.324	0.1924	0.81319	-4.5732
11751011_x_at	SHMT1	6470	-0.4514	5.348	-1.324	0.1925	0.81319	-4.5735
11716805_s_at	PLEKHA2	59339	0.5062	7.468	1.324	0.1926	0.81319	-4.5738
11725864_at	DISP2	85455	-0.3321	4.14	-1.323	0.1927	0.81319	-4.5741
11725439_at	HBD	3045	-0.5004	5.03	-1.323	0.1927	0.81319	-4.5742
11717498_a_at	SLC25A36	55186	0.322	5.659	1.323	0.1929	0.81319	-4.5745
11736696_a_at	HEMGN	55363	-0.2793	3.119	-1.323	0.1929	0.81319	-4.5746
11734390_a_at	ABLIM2	84448	-0.3009	4.098	-1.323	0.1929	0.81319	-4.5747
11744034_a_at	VASP	7408	0.3545	6.193	1.322	0.1931	0.81319	-4.5751
11746127_a_at	CLPTM1	1209	0.3745	5.3	1.322	0.1931	0.81319	-4.5752
11730066_s_at	MAPK10	5602	0.4806	7.254	1.322	0.1933	0.81319	-4.5757
11724933_a_at	FAM173A	65990	0.3987	6.308	1.322	0.1934	0.81319	-4.5758
11731182_at	ACTL8	81569	-0.3671	4.511	-1.321	0.1934	0.81319	-4.576
11761008_a_at	TASP1	55617	-0.3868	4.153	-1.321	0.1935	0.81319	-4.5761
11755137_a_at	MCUB	55013	0.406	7.019	1.321	0.1936	0.81319	-4.5765
11727730_a_at	ABCC6	368	-0.3655	4.547	-1.321	0.1937	0.81319	-4.5766
11746130_a_at	EIF3H	8667	0.6221	8.643	1.32	0.1937	0.81319	-4.5768
11757561_s_at	NOC2L	26155	0.3365	5.735	1.32	0.1937	0.81319	-4.5768
11756860_x_at	RNH1	6050	0.4766	8.672	1.32	0.194	0.81319	-4.5774
11738775_at	CLEC2A	387836	-0.3796	3.765	-1.319	0.1941	0.81319	-4.5777
11751395_a_at	SLC28A1	9154	-0.3344	4.66	-1.319	0.1942	0.81319	-4.5779
11733370_a_at	PSME1	5720	0.4166	7.99	1.319	0.1943	0.81319	-4.5783
11759501_at	PIN4	5303	-0.3131	4.89	-1.319	0.1943	0.81319	-4.5783
11760075_s_at	RBM15	64783	-0.3859	4.457	-1.318	0.1944	0.81319	-4.5786
11729617_a_at	UBE2J2	118424	0.6408	5.28	1.318	0.1946	0.81319	-4.5791
11742440_at	OVCH1	341350	-0.3534	3.251	-1.318	0.1946	0.81319	-4.5791
11739699_at	STON1	11037	0.4362	6.055	1.318	0.1947	0.81319	-4.5792
11717759_a_at	NDUFV1	4723	0.3099	7.72	1.317	0.1947	0.81319	-4.5794
11741044_a_at	PLS1	5357	-0.3036	3.483	-1.317	0.1947	0.81319	-4.5794
11763467_x_at	NSD2	7468	-0.3504	3.324	-1.317	0.1949	0.81319	-4.5798
11749630_a_at	KRR1	11103	0.4574	5.362	1.317	0.1949	0.81319	-4.5798
11725433_at	PBX2	5089	0.3103	6.524	1.316	0.1951	0.81319	-4.5803
11717137_s_at	CDC42EP4	23580	0.4406	7.212	1.316	0.1951	0.81319	-4.5805
11753301_a_at	CBR1	873	0.4879	5.766	1.316	0.1951	0.81319	-4.5805
11726630_a_at	HTRA2	27429	0.4084	6.314	1.316	0.1952	0.81319	-4.5806
11728849_at	RAB39B	116442	-0.3248	3.407	-1.316	0.1952	0.81319	-4.5806
11741767_x_at	DNAH12	201625	-0.3675	4.123	-1.316	0.1952	0.81319	-4.5807
11758211_s_at	PM20D2	135293	0.4546	5.044	1.316	0.1953	0.81319	-4.5809
11715999_a_at	CAB39	51719	0.3694	3.466	1.316	0.1953	0.81319	-4.5809
11735928_x_at	PRDM7	11105	-0.3532	4.305	-1.315	0.1954	0.81319	-4.5813
11733546_s_at	HCN1	348980	-0.4791	3.286	-1.315	0.1954	0.81319	-4.5813
11737903_a_at	AR	367	-0.2573	4.747	-1.315	0.1955	0.81319	-4.5813
11738836_x_at	ZNF479	90827	-0.4253	3.386	-1.315	0.1955	0.81319	-4.5815
11726959_a_at	GRIN2A	2903	-0.3535	3.817	-1.315	0.1957	0.81319	-4.5819
11730353_a_at	CYP26B1	56603	-0.3985	5.897	-1.314	0.1958	0.81319	-4.5822
11729708_a_at	CSMD1	64478	-0.4209	5.078	-1.314	0.196	0.81319	-4.5828
11762079_at	NIT2	56954	-0.361	4.072	-1.313	0.1961	0.81319	-4.583
11719083_x_at	TRUB2	26995	0.3227	6.295	1.313	0.1963	0.81319	-4.5835
11738724_at	OR4D6	219983	-0.3402	4.17	-1.313	0.1963	0.81319	-4.5836
11744435_a_at	DUSP6	1848	0.518	7.872	1.312	0.1964	0.81319	-4.5837
11733007_at	AMOTL2	51421	0.4441	6.667	1.312	0.1964	0.81319	-4.5838
11741428_a_at	RBFOX1	54715	-0.3971	4.92	-1.312	0.1964	0.81319	-4.5839
11741736_at	CENPN	55839	-0.3822	4.418	-1.311	0.1969	0.81319	-4.5851
11715638_s_at	LPCAT1	79888	0.3366	6.542	1.311	0.1969	0.81319	-4.5851
11752911_a_at	EIF3M	10480	0.5133	7.166	1.311	0.1969	0.81319	-4.5851
11724346_a_at	IFIH1	64135	0.4642	5.439	1.311	0.197	0.81319	-4.5853
11720029_a_at	LDLR	3949	0.7667	5.814	1.31	0.1971	0.81319	-4.5856
11742527_at	OR6S1	341799	-0.3059	3.297	-1.31	0.1971	0.81319	-4.5857
11759997_a_at	SLC22A25	387601	-0.3503	3.54	-1.31	0.1972	0.81319	-4.5858
11754054_x_at	RPL3	6122	0.6756	10.636	1.31	0.1972	0.81319	-4.5859
11715816_at	ZFP36L2	678	0.4257	6.022	1.309	0.1974	0.81319	-4.5864
11715919_a_at	SH3BGRL3	83442	0.4438	7.67	1.309	0.1974	0.81319	-4.5865
11720256_x_at	SEPTIN4	5414	0.4052	5.493	1.309	0.1976	0.81319	-4.5869
11731127_at	GLIPR1L1	256710	-0.2837	3.089	-1.308	0.1979	0.81319	-4.5876
11762099_x_at	IGHA1	3493	0.5614	7.235	1.308	0.198	0.81319	-4.5879
11720049_a_at	GBE1	2632	-0.46	7.324	-1.307	0.1981	0.81319	-4.5882
11732979_at	IFNA21	3452	-0.4185	3.85	-1.306	0.1984	0.81319	-4.589
11753198_a_at	SMARCA2	6595	0.4465	5.043	1.306	0.1985	0.81319	-4.5892
11732548_a_at	MYO1A	4640	-0.3288	3.968	-1.306	0.1985	0.81319	-4.5892
11718654_s_at	PKD2	5311	0.5697	7.863	1.306	0.1987	0.81319	-4.5897
11721460_s_at	TAPBPL	55080	0.3503	5.852	1.306	0.1987	0.81319	-4.5897
11740483_at	TNR	7143	-0.306	3.283	-1.304	0.1991	0.81319	-4.5907
11729445_at	ALKAL2	285016	0.3709	4.872	1.304	0.1992	0.81319	-4.591
11721808_x_at	IST1	9798	0.443	5.889	1.304	0.1993	0.81319	-4.5913
11723762_at	PLCG1	5335	0.3772	5.275	1.304	0.1994	0.81319	-4.5914
11748050_a_at	CAPN10	11132	-0.3136	4.163	-1.304	0.1994	0.81319	-4.5914
11724642_at	TMEM88	92162	0.3017	5.242	1.303	0.1995	0.81319	-4.5917
11750892_a_at	SLC5A7	60482	-0.4039	5.012	-1.303	0.1997	0.81319	-4.5922
11754472_a_at	CALB1	793	-0.3502	3.413	-1.302	0.1999	0.81319	-4.5928
11761181_at	EXOC4	60412	-0.3739	4.171	-1.302	0.2	0.81319	-4.5931
11752437_s_at	KCTD8	386617	0.5158	4.017	1.302	0.2	0.81319	-4.5931
11762350_at	ZNF28	7576	-0.3629	5.48	-1.301	0.2002	0.81319	-4.5935
11758913_at	PCSK5	5125	0.388	6.553	1.301	0.2002	0.81319	-4.5935
11717154_a_at	PLAU	5328	0.4651	5.051	1.301	0.2002	0.81319	-4.5937
11737331_at	PDE1C	5137	-0.3354	3.516	-1.3	0.2004	0.81319	-4.5942
11740173_a_at	SOCS5	9655	0.4722	5.321	1.3	0.2005	0.81319	-4.5944
11716939_a_at	HMOX1	3162	0.6374	7.183	1.3	0.2005	0.81319	-4.5944
11756791_s_at	RFK	55312	0.4561	6.372	1.3	0.2006	0.81319	-4.5946
11725289_a_at	RHBDL3	162494	-0.4199	5.048	-1.3	0.2006	0.81319	-4.5947
11717085_a_at	PRPS1	5631	0.3206	6.854	1.3	0.2006	0.81319	-4.5947
11726423_a_at	SCN3B	55800	-0.3744	3.947	-1.3	0.2007	0.81319	-4.5948
11753856_a_at	CKS2	1164	0.4294	5.244	1.3	0.2007	0.81319	-4.5948
11717386_s_at	MT1G	4495	0.7554	5.114	1.299	0.2008	0.81319	-4.595
11740115_a_at	CGN	57530	0.3979	4.251	1.299	0.2008	0.81319	-4.5952
11743972_a_at	DDIT4	54541	0.5731	6.786	1.299	0.201	0.81319	-4.5955
11725663_a_at	SLC16A14	151473	-0.301	4.308	-1.299	0.2011	0.81319	-4.5958
11759847_at	ALCAM	214	-0.395	3.481	-1.298	0.2013	0.81319	-4.5963
11715582_s_at	SF3B2	10992	0.4417	7.257	1.298	0.2014	0.81319	-4.5965
11732307_a_at	CREB1	1385	-0.403	4.319	-1.297	0.2016	0.81319	-4.5971
11736237_a_at	ABCA5	23461	-0.5152	3.633	-1.297	0.2016	0.81319	-4.5972
11722104_a_at	TPRA1	131601	0.2832	5.19	1.297	0.2017	0.81319	-4.5973
11759316_at	NFIC	4782	0.497	7.911	1.296	0.2018	0.81319	-4.5976
11761217_at	CORO1B	57175	-0.3299	4.331	-1.296	0.2018	0.81319	-4.5976
11742852_a_at	RPN1	6184	0.6319	6.454	1.296	0.2019	0.81319	-4.5978
11741595_at	TSHB	7252	-0.397	3.885	-1.295	0.2021	0.81319	-4.5985
11719029_at	PIK3AP1	118788	0.3787	6.869	1.295	0.2021	0.81319	-4.5985
11731212_x_at	GGT6	124975	-0.3543	3.895	-1.295	0.2022	0.81319	-4.5987
11747268_s_at	NBR1	4077	0.4834	5.834	1.295	0.2023	0.81319	-4.5989
11729509_at	FLRT1	23769	-0.3296	4.482	-1.295	0.2024	0.81319	-4.5991
11735108_a_at	DCTN3	11258	0.4001	7.459	1.295	0.2024	0.81319	-4.5991
11715692_a_at	CIRBP	1153	0.479	9.044	1.295	0.2024	0.81319	-4.5993
11738686_at	OR1L3	26735	-0.3359	4.206	-1.294	0.2025	0.81319	-4.5995
11740721_at	ONECUT1	3175	-0.3641	3.754	-1.294	0.2026	0.81319	-4.5997
11730432_s_at	ZDHHC7	55625	0.327	7.73	1.294	0.2027	0.81319	-4.5998
11756415_x_at	RBM6	10180	0.4301	6.789	1.294	0.2027	0.81319	-4.6
11719313_a_at	FAM111A	63901	0.3723	5.06	1.293	0.2028	0.81319	-4.6002
11721264_a_at	GRIA2	2891	-0.3898	3.693	-1.293	0.2029	0.81319	-4.6003
11715795_at	MANF	7873	0.3976	7.589	1.293	0.203	0.81319	-4.6007
11749550_a_at	SCPEP1	59342	0.4055	6.617	1.293	0.2031	0.81319	-4.601
11737953_a_at	SLC28A2	9153	-0.326	4.207	-1.292	0.2032	0.81319	-4.6012
11749027_x_at	HERPUD2	64224	0.299	5.093	1.292	0.2033	0.81319	-4.6014
11715370_s_at	LGALS3BP	3959	0.445	8.305	1.292	0.2033	0.81319	-4.6014
11716274_a_at	ENSA	2029	0.6007	7.111	1.292	0.2034	0.81319	-4.6017
11761246_at	RGS6	9628	-0.3772	4.066	-1.29	0.2039	0.81319	-4.6029
11715586_at	MAPRE1	22919	0.4583	6.261	1.29	0.2039	0.81319	-4.603
11717863_a_at	DUSP5	1847	0.4792	5.409	1.29	0.204	0.81319	-4.6032
11724317_a_at	FGF1	2246	0.6189	5.962	1.29	0.204	0.81319	-4.6033
11749425_a_at	BRD8	10902	0.3113	5.069	1.29	0.2041	0.81319	-4.6035
11729006_at	OVOL2	58495	-0.3452	3.001	-1.289	0.2042	0.81319	-4.6037
11738942_at	KRTAP27-1	643812	-0.3365	3.445	-1.289	0.2044	0.81319	-4.6041
11724304_a_at	TEF	7008	0.3876	7.35	1.289	0.2045	0.81319	-4.6043
11732959_a_at	SPRR3	6707	-0.3659	5.243	-1.288	0.2045	0.81319	-4.6045
11761135_at	SPTLC3	55304	-0.637	5.59	-1.288	0.2046	0.81319	-4.6048
11719198_s_at	CCND2	894	0.4854	8.944	1.287	0.2049	0.81319	-4.6054
11737345_at	CNTNAP5	129684	-0.3404	3.969	-1.287	0.2051	0.81319	-4.6059
11725227_at	P2RY6	5031	-0.3324	4.185	-1.286	0.2054	0.81319	-4.6066
11733756_a_at	VWC2L	402117	-0.4169	4.365	-1.286	0.2055	0.81319	-4.607
11731141_at	NDST3	9348	-0.4179	3.671	-1.285	0.2057	0.81319	-4.6075
11760433_a_at	SLC22A11	55867	-0.3558	3.928	-1.285	0.2059	0.81319	-4.6079
11749950_a_at	NEPRO	25871	0.3875	4.836	1.283	0.2063	0.81319	-4.6088
11747692_a_at	IQUB	154865	-0.3448	3.227	-1.283	0.2063	0.81319	-4.6089
11715931_s_at	SGK1	6446	0.6743	7.88	1.283	0.2064	0.81319	-4.6092
11715546_s_at	CBX1	10951	0.3368	6.509	1.283	0.2066	0.81319	-4.6095
11727068_at	UNC5B	219699	-0.3893	4.941	-1.282	0.2068	0.81319	-4.61
11758015_s_at	HPRT1	3251	0.4183	6.059	1.282	0.2068	0.81319	-4.6101
11761656_at	FANCD2	2177	-0.4108	3.684	-1.281	0.2071	0.81319	-4.6109
11737834_at	IL12B	3593	-0.3367	3.456	-1.281	0.2071	0.81319	-4.6109
11723219_s_at	IAPP	3375	-0.3214	3.122	-1.281	0.2072	0.81319	-4.6111
11728337_x_at	LINGO1	84894	-0.3437	4.418	-1.28	0.2073	0.81319	-4.6113
11762757_a_at	BAIAP2	10458	-0.3418	6.266	-1.28	0.2075	0.81319	-4.6117
11722298_a_at	RAB29	8934	0.4488	5.365	1.28	0.2075	0.81319	-4.6118
11744165_a_at	PPME1	51400	0.2787	4.948	1.28	0.2075	0.81319	-4.6118
11754967_s_at	CBX3	11335	0.4237	8.072	1.28	0.2075	0.81319	-4.6119
200023_PM_s_at	EIF3F	8665	0.455	10.022	1.28	0.2076	0.81319	-4.612
11758657_s_at	PKIG	11142	0.4043	7.934	1.279	0.2076	0.81319	-4.6122
11756807_a_at	RIPK1	8737	0.3367	5.135	1.279	0.2078	0.81319	-4.6125
11729644_a_at	GPX8	493869	0.3156	5.659	1.279	0.2078	0.81319	-4.6125
11715223_s_at	RNASE8	122665	-0.3434	3.993	-1.279	0.2078	0.81319	-4.6125
11724750_at	CSTF2T	23283	0.3311	5.733	1.279	0.2078	0.81319	-4.6126
11760386_at	IL16	3603	-0.3684	4.139	-1.279	0.2079	0.81319	-4.6128
11745475_a_at	MAML3	55534	-0.3724	4.509	-1.279	0.2079	0.81319	-4.6129
11725249_at	LY75	4065	0.4573	4.495	1.278	0.2083	0.81319	-4.6137
11737150_at	IL26	55801	-0.3477	3.839	-1.278	0.2083	0.81319	-4.6138
11753482_a_at	NPSR1	387129	-0.3291	3.141	-1.277	0.2084	0.81319	-4.6139
11759103_at	CYP4F3	4051	-0.3669	3.881	-1.277	0.2084	0.81319	-4.614
11730537_a_at	LTA	4049	-0.3402	3.614	-1.277	0.2084	0.81319	-4.614
11761240_at	LSM14B	149986	-0.3355	3.81	-1.277	0.2086	0.81319	-4.6144
11743839_a_at	ST3GAL6	10402	-0.2964	3.646	-1.276	0.2088	0.81319	-4.6149
11736391_a_at	ZNF662	389114	-0.4487	4.718	-1.276	0.2089	0.81319	-4.6152
11720129_a_at	COMTD1	118881	0.3453	5.59	1.276	0.2089	0.81319	-4.6153
11738730_at	OR5A1	219982	-0.3074	3.935	-1.275	0.2091	0.81319	-4.6157
11741456_at	WIPF3	644150	-0.3481	4.715	-1.275	0.2091	0.81319	-4.6157
11732082_s_at	STOML3	161003	-0.356	4.705	-1.275	0.2094	0.81319	-4.6163
11748412_a_at	FUT10	84750	-0.3691	4.129	-1.274	0.2094	0.81319	-4.6165
11716758_x_at	DHX30	22907	0.3327	6.108	1.274	0.2094	0.81319	-4.6165
11746497_a_at	MSI2	124540	-0.2932	3.828	-1.273	0.2098	0.81319	-4.6174
11739000_a_at	SLC38A2	54407	0.4368	8.816	1.273	0.2098	0.81319	-4.6175
11737889_a_at	HRH4	59340	-0.3442	3.902	-1.273	0.2098	0.81319	-4.6175
11754940_s_at	TSN	7247	0.4126	6.818	1.273	0.2098	0.81319	-4.6175
11715859_at	RIC8A	60626	0.2928	5.444	1.273	0.21	0.81319	-4.6179
11741690_x_at	SUMF2	25870	0.4468	5.899	1.273	0.21	0.81319	-4.6179
11716611_x_at	AP2S1	1175	0.3907	7.981	1.273	0.21	0.81319	-4.6179
11736188_a_at	ORMDL3	94103	-0.3551	8.143	-1.273	0.21	0.81319	-4.6179
11731737_a_at	PGAP1	80055	-0.3807	4.523	-1.272	0.2103	0.81319	-4.6187
11715580_a_at	TBCB	1155	0.449	7.489	1.272	0.2103	0.81319	-4.6187
11715892_a_at	PYCR2	29920	0.5089	6.585	1.271	0.2106	0.81319	-4.6192
11762034_x_at	TTLL9	164395	-0.3184	3.865	-1.27	0.2109	0.81319	-4.6201
11732468_at	ATP12A	479	-0.3717	4.451	-1.27	0.2111	0.81319	-4.6204
11736342_at	EGR3	1960	0.5782	6.847	1.27	0.2111	0.81319	-4.6205
11730978_a_at	GAD2	2572	-0.3481	3.83	-1.269	0.2113	0.81319	-4.6211
11736647_s_at	CRK	1398	0.4827	6.779	1.269	0.2113	0.81319	-4.6211
11736757_at	GAL3ST3	89792	-0.3105	4.136	-1.269	0.2114	0.81319	-4.6214
11761801_x_at	MAP4K2	5871	-0.3656	4.81	-1.269	0.2115	0.81319	-4.6214
11716201_x_at	PISD	23761	0.3829	5.581	1.269	0.2115	0.81319	-4.6214
11716682_s_at	SLC39A9	55334	0.3183	6.462	1.268	0.2117	0.81319	-4.6219
11719754_s_at	IL1RN	3557	0.5804	5.499	1.267	0.212	0.81319	-4.6226
11764065_at	PENK	5179	-0.4059	3.371	-1.267	0.212	0.81319	-4.6227
11728938_s_at	GFRA2	2675	-0.3255	5.507	-1.267	0.2122	0.81319	-4.6231
11729759_at	RGS18	64407	-0.4005	4.937	-1.266	0.2123	0.81319	-4.6233
11763965_s_at	MDN1	23195	0.3665	5.65	1.266	0.2123	0.81319	-4.6234
11735665_at	GORAB	92344	-0.3829	3.75	-1.266	0.2123	0.81319	-4.6235
11752986_a_at	SLC6A14	11254	-0.3191	3.641	-1.266	0.2124	0.81319	-4.6237
11723104_at	GNB4	59345	0.452	7.353	1.265	0.2127	0.81319	-4.6245
11760058_at	SLC3A1	6519	-0.3118	3.423	-1.265	0.2128	0.81319	-4.6245
11735587_a_at	KCNH1	3756	-0.2947	4.12	-1.265	0.2128	0.81319	-4.6245
11731580_x_at	KCTD20	222658	0.551	5.765	1.265	0.2128	0.81319	-4.6245
11723346_at	LYL1	4066	0.2833	6.386	1.264	0.213	0.81319	-4.625
11730303_a_at	FANCA	2175	-0.4048	5.44	-1.264	0.2132	0.81319	-4.6255
11750511_x_at	EFNA3	1944	-0.2825	4.669	-1.263	0.2133	0.81319	-4.6258
11759163_at	CDH23	64072	-0.342	3.871	-1.263	0.2134	0.81319	-4.626
11761641_at	OGFOD2	79676	-0.3273	4.621	-1.263	0.2134	0.81319	-4.6261
11730868_a_at	MEA1	4201	0.4091	7.847	1.263	0.2135	0.81319	-4.6262
11728627_a_at	DACH2	117154	-0.3363	3.798	-1.263	0.2135	0.81319	-4.6263
11715466_at	ARHGDIB	397	0.3799	7.584	1.263	0.2136	0.81319	-4.6265
11741988_at	MBOAT4	619373	-0.3134	4.242	-1.262	0.2137	0.81319	-4.6268
11733552_at	MAGI1	9223	-0.3624	4.359	-1.262	0.2139	0.81319	-4.6271
11726966_a_at	CXCR5	643	-0.4632	3.797	-1.262	0.2139	0.81319	-4.6272
11750162_a_at	WDR45B	56270	0.315	5.769	1.261	0.214	0.81319	-4.6275
11754728_a_at	MAL	4118	-0.3635	6.048	-1.261	0.2141	0.81319	-4.6278
11763821_at	CHST1	8534	-0.3509	4.466	-1.261	0.2142	0.81319	-4.6278
11725981_at	CCR7	1236	-0.42	5.187	-1.261	0.2142	0.81319	-4.6279
11744179_x_at	TM7SF2	7108	-0.3924	7.373	-1.261	0.2143	0.81319	-4.6282
11741247_a_at	CPS1	1373	-0.3162	4.172	-1.26	0.2143	0.81319	-4.6282
11734309_at	NPVF	64111	-0.422	3.767	-1.26	0.2144	0.81319	-4.6284
11738273_at	PSMG4	389362	-0.2922	4.484	-1.26	0.2147	0.81319	-4.629
200064_PM_at	HSP90AB1	3326	0.4446	9.942	1.26	0.2147	0.81319	-4.6291
11716553_a_at	RHBDD2	57414	0.2767	6.677	1.259	0.2147	0.81319	-4.6292
11752857_x_at	GPT	2875	-0.2868	5.757	-1.259	0.2148	0.81319	-4.6293
11760206_at	GNL1	2794	-0.2929	4.992	-1.259	0.2148	0.81319	-4.6294
11743291_a_at	GALNT1	2589	0.4392	6.424	1.259	0.2148	0.81319	-4.6294
11726607_a_at	MTF2	22823	-0.329	5.414	-1.259	0.2149	0.81319	-4.6297
11722932_at	CHML	1122	-0.3048	4.071	-1.259	0.215	0.81319	-4.6297
11743917_a_at	FKBP5	2289	0.4738	6.961	1.258	0.2151	0.81319	-4.63
11725678_s_at	LEPROT	54741	0.4176	8.515	1.258	0.2151	0.81319	-4.63
11755860_a_at	MME	4311	-0.4122	5.276	-1.258	0.2152	0.81319	-4.6302
11737034_a_at	RBBP6	5930	0.3727	5.168	1.258	0.2152	0.81319	-4.6303
11720717_a_at	FGF13	2258	-0.3777	6.867	-1.258	0.2154	0.81319	-4.6307
11757968_s_at	TERF2IP	54386	0.3887	7.938	1.257	0.2155	0.81319	-4.6309
11721090_at	THBS1	7057	0.6785	8.172	1.257	0.2157	0.81319	-4.6314
11749435_a_at	SLC38A3	10991	-0.3286	3.93	-1.257	0.2157	0.81319	-4.6315
11729564_s_at	DND1	373863	-0.3986	6.745	-1.257	0.2158	0.81319	-4.6316
11723604_a_at	INPP5J	27124	-0.334	6.773	-1.255	0.2161	0.81319	-4.6325
11736949_at	THEM5	284486	-0.3199	3.866	-1.255	0.2162	0.81319	-4.6325
11742911_at	IGSF6	10261	0.3861	5.218	1.255	0.2162	0.81319	-4.6326
11741950_at	GRM6	2916	-0.3561	5.191	-1.255	0.2163	0.81319	-4.6329
11756701_a_at	ITGB7	3695	-0.3092	5.006	-1.255	0.2164	0.81319	-4.633
11723649_x_at	CIAO1	9391	0.4443	6.864	1.255	0.2164	0.81319	-4.633
11716595_s_at	SLC44A1	23446	0.4271	6.905	1.255	0.2164	0.81319	-4.6332
11754881_a_at	SIRPG	55423	-0.369	3.596	-1.255	0.2165	0.81319	-4.6332
11754298_x_at	CSNK1D	1453	0.3304	6.388	1.254	0.2166	0.81319	-4.6335
11717884_a_at	ZHX3	23051	0.3098	5.801	1.254	0.2167	0.81319	-4.6338
11736410_a_at	NUP62	23636	0.3991	4.141	1.254	0.2168	0.81319	-4.634
11735883_a_at	DNAH9	1770	-0.3155	4.312	-1.253	0.2169	0.81319	-4.6343
11753810_a_at	CCL5	6352	0.4362	7.245	1.253	0.2169	0.81319	-4.6343
11757957_s_at	SOX6	55553	-0.4002	5.792	-1.253	0.217	0.81319	-4.6344
11763347_s_at	CYP3A7	1551	-0.3369	5.267	-1.252	0.2173	0.81319	-4.6351
11760594_at	WDR12	55759	-0.5005	5.243	-1.252	0.2173	0.81319	-4.6352
11743250_a_at	MMP2	4313	0.4368	6.172	1.252	0.2174	0.81319	-4.6355
11717401_at	ARF6	382	0.4659	6.896	1.252	0.2174	0.81319	-4.6355
11745000_x_at	TXNRD2	10587	0.2691	4.759	1.252	0.2175	0.81319	-4.6355
11725270_at	SLC12A3	6559	-0.3024	3.848	-1.252	0.2175	0.81319	-4.6355
11761713_at	TCTE1	202500	-0.3065	4.444	-1.252	0.2175	0.81319	-4.6356
11727275_a_at	POGLUT3	143888	0.3886	6.385	1.252	0.2175	0.81319	-4.6357
11722387_at	MIDN	90007	0.4016	7.71	1.251	0.2176	0.81319	-4.6359
11740390_a_at	RBM47	54502	0.4223	6.688	1.251	0.2178	0.81319	-4.6364
11749614_a_at	UBE2I	7329	0.5286	5.235	1.251	0.2179	0.81319	-4.6366
11733530_at	C1RL	51279	0.4589	6.726	1.25	0.2179	0.81319	-4.6366
11763504_at	NF1	4763	-0.3782	4.406	-1.25	0.218	0.81319	-4.6368
11718883_a_at	ARL5A	26225	0.4378	6.316	1.25	0.218	0.81319	-4.6369
11756543_a_at	NXF1	10482	0.4514	7.792	1.25	0.2181	0.81319	-4.6371
11719384_at	PRSS3	5646	-0.3402	3.669	-1.25	0.2182	0.81319	-4.6372
11740349_at	RNASE7	84659	-0.363	4.378	-1.25	0.2182	0.81319	-4.6372
11747028_at	HMCN2	256158	-0.3451	4.895	-1.249	0.2184	0.81319	-4.6376
200052_PM_s_at	ILF2	3608	0.492	7.287	1.249	0.2185	0.81319	-4.6379
11728565_x_at	FAM210A	125228	0.3508	4.57	1.249	0.2186	0.81319	-4.6382
11727383_a_at	DYM	54808	0.3145	5.66	1.248	0.2187	0.81319	-4.6384
11721378_at	FBXL7	23194	0.2968	5.646	1.248	0.2188	0.81319	-4.6386
11739817_at	C9	735	-0.4334	3.46	-1.248	0.2189	0.81319	-4.6388
11754246_x_at	PABPC1	26986	0.5435	9.899	1.248	0.219	0.81319	-4.639
11728642_s_at	DEFA5	1670	-0.3403	4.136	-1.247	0.2191	0.81319	-4.6393
11742781_a_at	SMARCC1	6599	0.3439	6.36	1.247	0.2193	0.81319	-4.6397
11757597_a_at	YKT6	10652	0.375	7.191	1.247	0.2193	0.81319	-4.6398
11718066_a_at	TCTN1	79600	0.433	4.934	1.246	0.2195	0.81319	-4.6402
11750029_a_at	EIF4H	7458	0.5454	6.368	1.246	0.2197	0.81319	-4.6407
11726899_at	SLC6A17	388662	-0.3683	5.777	-1.245	0.22	0.81319	-4.6413
11742515_at	OR51T1	401665	-0.3018	3.296	-1.245	0.22	0.81319	-4.6413
11720134_s_at	PROS1	5627	0.3712	8.199	1.244	0.2202	0.81319	-4.6417
11740600_at	TRHR	7201	-0.3371	3.932	-1.244	0.2202	0.81319	-4.6419
11715880_a_at	PITPNA	5306	0.3924	5.861	1.244	0.2204	0.81319	-4.6423
11718506_at	TFF3	7033	0.4259	5.583	1.243	0.2206	0.81319	-4.6428
11754461_s_at	UCP2	7351	0.3671	8.25	1.243	0.2207	0.81319	-4.6431
11753953_x_at	GLB1L	79411	0.3474	4.724	1.243	0.2207	0.81319	-4.6431
11720756_at	STAT3	6774	0.5666	7.635	1.243	0.2208	0.81319	-4.6431
11718523_s_at	ANTXR1	84168	0.4333	7.485	1.242	0.2209	0.81319	-4.6433
11758346_s_at	PAPSS2	9060	0.4149	4.659	1.242	0.2209	0.81319	-4.6433
11717854_a_at	ZSCAN18	65982	0.4624	6.51	1.242	0.221	0.81319	-4.6436
11715834_x_at	RUVBL1	8607	0.3356	4.925	1.241	0.2214	0.81319	-4.6445
11747146_s_at	TMBIM6	7009	0.4109	7.95	1.241	0.2214	0.81319	-4.6445
11736544_at	MACC1	346389	-0.3014	3.609	-1.241	0.2215	0.81319	-4.6447
11715477_at	TFRC	7037	0.5663	7.089	1.24	0.2216	0.81319	-4.6451
11720614_s_at	CLNS1A	1207	0.4458	7.398	1.24	0.2217	0.81319	-4.6451
11721132_at	HCFC1	3054	0.2829	6.08	1.24	0.2218	0.81319	-4.6454
11725516_s_at	ABCG1	9619	0.3431	4.798	1.24	0.2219	0.81319	-4.6456
11748019_a_at	ZNF346	23567	-0.3107	4.703	-1.239	0.222	0.81319	-4.6458
11739510_a_at	SNED1	25992	0.3699	4.883	1.239	0.222	0.81319	-4.6459
11748707_a_at	NDUFA10	4705	0.4503	5.684	1.239	0.2221	0.81319	-4.6461
11754499_a_at	RBM7	10179	0.3087	5.966	1.239	0.2221	0.81319	-4.6462
11724808_at	CBL	867	-0.3227	4.581	-1.239	0.2223	0.81319	-4.6466
11754029_a_at	VAPA	9218	0.4615	6.055	1.238	0.2224	0.81319	-4.6468
11723777_a_at	BRD3	8019	0.3309	7.005	1.237	0.223	0.81319	-4.6481
11719242_s_at	CAMK2N1	55450	0.3304	6.406	1.237	0.223	0.81319	-4.6482
11757605_s_at	EPB41L4B	54566	-0.515	7.28	-1.236	0.2231	0.81319	-4.6484
11742355_at	OR2A2	442361	-0.3232	3.837	-1.236	0.2231	0.81319	-4.6485
11749359_a_at	BBS1	582	-0.3448	6.042	-1.236	0.2233	0.81319	-4.6488
11732464_a_at	WNT11	7481	-0.351	6.44	-1.236	0.2233	0.81319	-4.6489
11724670_a_at	LRTM1	57408	-0.3067	3.75	-1.235	0.2235	0.81319	-4.6493
11731739_a_at	PROX1	5629	-0.3155	4.312	-1.235	0.2236	0.81319	-4.6496
11751303_s_at	GORASP2	26003	0.363	5.191	1.235	0.2237	0.81319	-4.6497
11762955_at	FOXP2	93986	-0.3077	2.981	-1.235	0.2237	0.81319	-4.6498
11745989_a_at	HLA-DMA	3108	0.4549	7.413	1.234	0.2238	0.81319	-4.6499
11721141_x_at	TCEA3	6920	0.4079	6.015	1.234	0.2239	0.81319	-4.6501
11753739_a_at	CYB5A	1528	-0.5053	9.117	-1.234	0.2239	0.81319	-4.6502
11760126_at	THOC3	84321	-0.3387	3.659	-1.234	0.2239	0.81319	-4.6503
11748247_a_at	ZNF235	9310	-0.2585	3.748	-1.234	0.224	0.81319	-4.6503
11755649_a_at	SCN4B	6330	-0.2761	4.67	-1.234	0.224	0.81319	-4.6504
11743665_at	SPEN	23013	0.3836	3.756	1.233	0.2244	0.81319	-4.6513
11738645_a_at	SLC26A5	375611	-0.3504	5.918	-1.232	0.2245	0.81319	-4.6516
11757683_a_at	IRF2BP2	359948	0.394	5.508	1.232	0.2246	0.81319	-4.6517
11733265_a_at	PIRT	644139	-0.3308	4.01	-1.232	0.2247	0.81319	-4.652
11739899_a_at	SLC19A3	80704	-0.6325	6.454	-1.232	0.2248	0.81319	-4.6523
11758454_s_at	DENND6A	201627	0.4216	6.291	1.231	0.2249	0.81319	-4.6524
11738926_x_at	KRTAP5-1	387264	-0.3258	3.889	-1.231	0.2251	0.81319	-4.6529
11735171_at	TM4SF20	79853	-0.3551	3.821	-1.231	0.2252	0.81319	-4.653
11734516_at	APOL5	80831	-0.3206	3.843	-1.23	0.2253	0.81319	-4.6533
11731841_a_at	B4GALT6	9331	-0.4137	6.146	-1.23	0.2253	0.81319	-4.6534
11729447_at	ARMS2	387715	-0.3166	4.141	-1.23	0.2254	0.81319	-4.6535
11758701_s_at	EEF1AKNMT	51603	0.2757	5.101	1.23	0.2254	0.81319	-4.6535
11732895_a_at	SLC7A13	157724	-0.3028	3.155	-1.23	0.2255	0.81319	-4.6537
11728070_at	LHFPL4	375323	-0.297	4.816	-1.229	0.2256	0.81319	-4.6541
11736678_s_at	PODXL	5420	0.4647	6.178	1.229	0.2258	0.81319	-4.6543
11746260_x_at	PIGA	5277	-0.2827	3.366	-1.229	0.2259	0.81319	-4.6545
11734386_a_at	SOX5	6660	-0.3202	3.537	-1.229	0.2259	0.81319	-4.6547
11735034_a_at	GCSAM	257144	-0.3773	3.31	-1.228	0.226	0.81319	-4.6549
11750706_a_at	SLC13A1	6561	-0.3416	4.232	-1.228	0.2261	0.81319	-4.655
11740781_a_at	ILF3	3609	0.4197	4.117	1.228	0.2262	0.81319	-4.6552
11759226_at	BCL2L14	79370	-0.3262	3.513	-1.228	0.2262	0.81319	-4.6554
11716436_s_at	RAD21	5885	0.4641	6.16	1.228	0.2263	0.81319	-4.6555
11752717_x_at	CCNI	10983	0.4886	9.4	1.228	0.2263	0.81319	-4.6555
11763800_x_at	RSPH14	27156	-0.3023	4.277	-1.228	0.2263	0.81319	-4.6556
11728754_at	TEX19	400629	-0.2757	3.731	-1.227	0.2264	0.81319	-4.6557
11716121_s_at	API5	8539	0.3604	7.21	1.227	0.2264	0.81319	-4.6558
11742723_a_at	STAT6	6778	0.4387	7.651	1.227	0.2265	0.81319	-4.6559
11744724_a_at	CERS2	29956	0.401	7.026	1.227	0.2265	0.81319	-4.6559
11717158_at	ZNF593	51042	0.3456	6.285	1.227	0.2265	0.81319	-4.656
11750321_a_at	F2RL2	2151	-0.2992	3.223	-1.227	0.2267	0.81319	-4.6564
11743867_at	NGDN	25983	-0.3265	4.192	-1.226	0.2267	0.81319	-4.6565
11742115_a_at	GLYATL1	92292	-0.3419	3.813	-1.226	0.2267	0.81319	-4.6565
11760258_x_at	KIAA1324	57535	-0.2979	3.331	-1.226	0.227	0.81319	-4.657
11720557_at	TRMT11	60487	0.3531	5.415	1.226	0.2271	0.81319	-4.6573
11738680_at	OR56B4	196335	-0.4005	4.311	-1.226	0.2271	0.81319	-4.6573
11737897_a_at	ABCB7	22	0.3729	6.567	1.226	0.2271	0.81319	-4.6573
11716474_a_at	PUM1	9698	0.4664	6.969	1.225	0.2272	0.81319	-4.6574
11745234_a_at	HACD4	401494	0.3594	5.8	1.225	0.2272	0.81319	-4.6575
11752137_a_at	ADAMTS6	11174	-0.302	3.509	-1.225	0.2273	0.81319	-4.6577
11761610_a_at	DDX11	1663	-0.3096	5.998	-1.225	0.2274	0.81319	-4.6579
11750232_a_at	GGTA1P	2681	0.477	7.395	1.224	0.2276	0.81319	-4.6584
11755102_a_at	SELENOO	83642	0.3018	5.718	1.224	0.2277	0.81319	-4.6585
11752165_s_at	PKM	5315	0.4714	5.745	1.224	0.2277	0.81319	-4.6586
11715895_at	SCARB2	950	0.373	4.292	1.224	0.2278	0.81319	-4.6588
11758100_s_at	C1S	716	0.5256	10.04	1.223	0.2279	0.81319	-4.659
11759449_x_at	DEFB108B	245911	-0.3731	4.363	-1.223	0.2281	0.81319	-4.6594
11718894_a_at	RFC1	5981	0.3287	5.2	1.222	0.2284	0.81319	-4.66
11734449_a_at	SOHLH1	402381	-0.3072	3.262	-1.222	0.2284	0.81319	-4.6601
11762255_x_at	LIAS	11019	-0.2896	4.875	-1.222	0.2284	0.81319	-4.6601
11763570_at	SLC38A7	55238	-0.3453	4.963	-1.222	0.2284	0.81319	-4.6601
200005_PM_at	EIF3D	8664	0.5016	8.737	1.222	0.2284	0.81319	-4.6602
11743960_a_at	SLC16A3	9123	0.4245	6.054	1.221	0.2287	0.81319	-4.6608
11736899_x_at	NAIP	4671	-0.3596	4.753	-1.221	0.2287	0.81319	-4.6608
11715981_a_at	VPS11	55823	0.3715	5.477	1.221	0.2288	0.81319	-4.661
11725861_a_at	MYBL1	4603	-0.3263	3.912	-1.221	0.2289	0.81319	-4.6613
11733632_s_at	P2RY14	9934	-0.3349	6.445	-1.22	0.229	0.81319	-4.6615
11763766_x_at	STYXL1	51657	-0.3385	3.881	-1.22	0.2291	0.81319	-4.6617
11738692_at	OR5H6	79295	-0.4002	3.352	-1.22	0.2292	0.81319	-4.6618
11741496_a_at	PNMA5	114824	-0.3014	4.364	-1.22	0.2293	0.81319	-4.662
11757725_a_at	NHP2	55651	0.3337	8.73	1.219	0.2294	0.81319	-4.6623
11715589_at	DYNC1H1	1778	0.3873	4.897	1.219	0.2295	0.81319	-4.6625
11756410_a_at	KANSL2	54934	0.386	5.999	1.219	0.2296	0.81319	-4.6627
11722201_x_at	EIF6	3692	0.3127	7.836	1.218	0.2298	0.81319	-4.6632
11747948_a_at	SMAP2	64744	0.3283	4.592	1.218	0.2299	0.81319	-4.6633
11720837_a_at	HIRA	7290	0.5141	5.997	1.218	0.2299	0.81319	-4.6634
11759011_at	PRPF4	9128	0.3789	3.814	1.217	0.2301	0.81319	-4.6639
11756810_a_at	MFAP2	4237	0.303	5.941	1.217	0.2303	0.81319	-4.6643
11722475_a_at	ARID3B	10620	-0.2726	4.171	-1.217	0.2304	0.81319	-4.6645
11719600_a_at	HOMER2	9455	-0.3031	3.855	-1.217	0.2304	0.81319	-4.6646
11739830_a_at	GUCY1A1	2982	0.3735	5.463	1.216	0.2305	0.81319	-4.6648
11751225_s_at	CSF2RA	1438	-0.3578	4.289	-1.216	0.2306	0.81319	-4.6648
11732756_a_at	ELAVL2	1993	-0.5166	4.35	-1.216	0.2308	0.81319	-4.6653
11755323_x_at	MBD1	4152	0.2608	6.626	1.215	0.2309	0.81319	-4.6655
11739211_x_at	HNRNPK	3190	0.479	7.881	1.215	0.231	0.81319	-4.6658
11716708_a_at	DDR1	780	0.4354	6.302	1.215	0.2311	0.81319	-4.6659
11723892_at	TESMIN	9633	-0.2618	4.161	-1.214	0.2314	0.81319	-4.6667
11753229_s_at	OR13H1	347468	-0.288	5.194	-1.214	0.2315	0.81319	-4.6668
11743804_at	ABCE1	6059	0.3582	6.33	1.214	0.2316	0.81319	-4.667
11758315_s_at	PER2	8864	0.387	5.797	1.213	0.2317	0.81319	-4.6674
11759330_at	B3GAT2	135152	-0.4179	4.007	-1.213	0.2319	0.81319	-4.6677
11717041_at	MTMR4	9110	-0.2686	5.229	-1.213	0.232	0.81319	-4.6679
11750062_a_at	UBXN1	51035	0.3964	6.865	1.212	0.2323	0.81319	-4.6686
11722059_at	ZG16	653808	-0.3012	4.606	-1.212	0.2323	0.81319	-4.6686
11742934_s_at	POC1A	25886	-0.2755	4.169	-1.211	0.2325	0.81319	-4.6689
11753033_x_at	GPR85	54329	-0.2937	3.028	-1.211	0.2325	0.81319	-4.6691
11723222_s_at	MYOT	9499	-0.303	3.675	-1.211	0.2327	0.81319	-4.6694
11761499_at	TRPV5	56302	-0.2977	4.389	-1.211	0.2327	0.81319	-4.6695
11730890_at	NSUN6	221078	0.2816	7.428	1.21	0.2328	0.81319	-4.6696
11734947_a_at	FGF7	2252	0.3233	5.663	1.21	0.2328	0.81319	-4.6696
11749951_a_at	ITGA2B	3674	-0.2906	4.698	-1.21	0.2331	0.81319	-4.6702
11733635_at	FAM92B	339145	-0.3118	3.768	-1.21	0.2331	0.81319	-4.6703
11730482_a_at	ARR3	407	-0.2942	3.902	-1.209	0.2334	0.81319	-4.6708
11762081_at	DMC1	11144	-0.3274	3.669	-1.209	0.2335	0.81319	-4.6711
11761917_at	OLFM1	10439	-0.3085	4.479	-1.209	0.2335	0.81319	-4.6711
11738705_at	OR4K2	390431	-0.3916	3.973	-1.208	0.2336	0.81319	-4.6713
11763897_at	SNORA77	677843	-0.3291	4.955	-1.208	0.2336	0.81319	-4.6714
11751729_a_at	SAE1	10055	0.3615	5.459	1.208	0.2338	0.81319	-4.6718
11738249_a_at	ZFYVE27	118813	0.3105	4.097	1.207	0.2339	0.81319	-4.6719
11737782_a_at	PLPBP	11212	0.3857	5.912	1.207	0.234	0.81319	-4.6721
11740034_at	PCDH1	5097	-0.3	5.254	-1.207	0.2341	0.81319	-4.6724
11742330_at	OR9K2	441639	-0.3003	4.758	-1.207	0.2342	0.81319	-4.6726
11718400_a_at	PNP	4860	0.3918	6.741	1.206	0.2343	0.81319	-4.6728
11737059_at	MMP26	56547	-0.2895	3.806	-1.205	0.2348	0.81319	-4.6738
11722791_s_at	MATN2	4147	0.4681	7.216	1.205	0.2348	0.81319	-4.6739
11747385_a_at	STK25	10494	0.4983	5.951	1.205	0.2349	0.81319	-4.6741
11715224_s_at	ACOXL	55289	-0.3135	4.12	-1.204	0.2352	0.81319	-4.6746
11734871_s_at	COMT	1312	0.5099	8.198	1.204	0.2353	0.81319	-4.675
11759451_at	TRPC7	57113	-0.3689	4.726	-1.204	0.2354	0.81319	-4.6751
11762528_at	SLC5A12	159963	-0.2878	2.866	-1.203	0.2356	0.81319	-4.6755
11719784_x_at	RPS23	6228	0.4411	8.481	1.203	0.2356	0.81319	-4.6755
11755228_a_at	PTK6	5753	-0.2991	4.422	-1.203	0.2356	0.81319	-4.6756
11750310_a_at	SLC17A3	10786	-0.3048	4.471	-1.202	0.2362	0.81319	-4.6767
11726834_a_at	DNAJC21	134218	0.4027	5.924	1.201	0.2363	0.81319	-4.6771
11720302_a_at	SLA	6503	0.3528	6.552	1.201	0.2365	0.81319	-4.6775
11740855_a_at	KRIT1	889	0.325	5.666	1.201	0.2366	0.81319	-4.6776
11715566_at	COPZ1	22818	0.3367	7.377	1.201	0.2366	0.81319	-4.6776
11726150_s_at	PPIP5K2	23262	0.3125	5.848	1.2	0.2367	0.81319	-4.6778
11718931_a_at	SLC35D2	11046	0.3036	4.816	1.2	0.2369	0.81319	-4.6782
11730705_s_at	OR51E2	81285	-0.3292	4.122	-1.199	0.237	0.81319	-4.6785
11739320_x_at	ATG12	9140	0.2731	7.013	1.199	0.2371	0.81319	-4.6786
11761070_at	MRPL20	55052	-0.4005	4.536	-1.199	0.2372	0.81319	-4.6789
11718220_x_at	HNRNPAB	3182	0.3746	7.155	1.199	0.2372	0.81319	-4.6789
11731903_at	CD207	50489	-0.2915	4.027	-1.199	0.2372	0.81319	-4.679
11747799_x_at	ENO1	2023	0.3462	8.443	1.199	0.2372	0.81319	-4.679
11753435_x_at	SLC3A2	6520	0.4877	5.868	1.198	0.2374	0.81319	-4.6792
11742380_at	OR52A5	390054	-0.3381	3.842	-1.198	0.2375	0.81319	-4.6796
11745205_s_at	TPD52	7163	0.4153	4.415	1.198	0.2376	0.81319	-4.6799
11742627_at	OR4N5	390437	-0.3181	3.948	-1.198	0.2377	0.81319	-4.6799
11762147_at	HMGA2	8091	-0.3094	3.877	-1.197	0.2378	0.81319	-4.6801
11736978_at	PADI3	51702	-0.3049	4.409	-1.197	0.2378	0.81319	-4.6802
11734874_x_at	PPFIBP1	8496	0.4184	4.683	1.197	0.2379	0.81319	-4.6803
11746904_a_at	RGL2	5863	0.424	6.092	1.197	0.2379	0.81319	-4.6804
11756028_a_at	GDPD1	284161	-0.3491	3.846	-1.197	0.238	0.81319	-4.6805
11760771_a_at	PRLR	5618	-0.3629	4.843	-1.197	0.238	0.81319	-4.6806
11762716_at	MEIS3	56917	-0.3502	4.288	-1.196	0.2381	0.81319	-4.6809
11739489_a_at	ATP10D	57205	0.4253	5.63	1.196	0.2382	0.81319	-4.6811
11718772_at	SMARCE1	6605	0.3879	6.864	1.196	0.2382	0.81319	-4.6811
11752253_a_at	PLEKHN1	84069	-0.2995	4.931	-1.196	0.2383	0.81319	-4.6812
11720812_a_at	C9orf16	79095	0.3096	6.705	1.196	0.2384	0.81319	-4.6814
11720488_a_at	HSPB6	126393	0.2859	5.741	1.195	0.2388	0.81319	-4.6823
11716472_a_at	RAF1	5894	0.3099	6.24	1.194	0.2389	0.81319	-4.6824
11741959_x_at	IL6R	3570	0.3839	4.234	1.194	0.2389	0.81319	-4.6825
11734887_at	SEMA3G	56920	-0.4839	7.425	-1.194	0.239	0.81319	-4.6827
11719819_s_at	EMC10	284361	0.5233	8.479	1.194	0.2391	0.81319	-4.683
11756678_x_at	PIMREG	54478	-0.2976	4.389	-1.193	0.2394	0.81319	-4.6834
11744473_x_at	BAG6	7917	0.3506	7.11	1.193	0.2394	0.81319	-4.6835
11760544_at	FAM160A2	84067	-0.2879	4.845	-1.193	0.2395	0.81319	-4.6837
11733198_a_at	DDX39A	10212	0.4266	6.459	1.193	0.2395	0.81319	-4.6837
11735083_at	FREM2	341640	-0.3191	4.619	-1.193	0.2396	0.81319	-4.6838
11750079_a_at	ADRM1	11047	0.4296	5.444	1.192	0.2397	0.81319	-4.6841
11762631_a_at	ZFC3H1	196441	-0.3927	3.795	-1.192	0.2397	0.81319	-4.6841
11762944_at	IL19	29949	-0.3464	4.548	-1.192	0.2399	0.81319	-4.6844
11715473_at	SRPRA	6734	0.2736	6.813	1.192	0.2399	0.81319	-4.6845
11764157_s_at	TDRP	157695	-0.3219	4.796	-1.192	0.24	0.81319	-4.6847
11725790_at	DPYD	1806	0.4351	6.449	1.191	0.2401	0.81319	-4.6848
11717403_a_at	SCAMP3	10067	0.3475	6.78	1.191	0.2402	0.81319	-4.685
11744842_at	LINC00474	58483	-0.2902	2.945	-1.191	0.2402	0.81319	-4.6852
11734716_at	CBLL1	79872	0.434	4.893	1.191	0.2402	0.81319	-4.6852
11723173_at	IL17RD	54756	0.3511	5.32	1.191	0.2403	0.81319	-4.6854
11719624_a_at	PLEKHM1	9842	0.2863	6.934	1.191	0.2403	0.81319	-4.6854
11759525_at	GADD45B	4616	0.6191	8.94	1.191	0.2404	0.81319	-4.6855
11744633_a_at	BRAT1	221927	0.308	5.603	1.19	0.2404	0.81319	-4.6856
11721695_s_at	DUSP2	1844	0.4185	5.528	1.19	0.2405	0.81319	-4.6857
11717590_a_at	CNOT1	23019	0.3776	5.518	1.19	0.2407	0.81319	-4.6861
11717055_a_at	CORO1C	23603	0.3791	5.038	1.189	0.2409	0.81319	-4.6865
11735523_a_at	FAM47E	100129583	-0.3354	5.482	-1.189	0.2409	0.81319	-4.6866
11763683_a_at	ARL6IP4	51329	0.5451	7.14	1.189	0.241	0.81319	-4.6868
11724762_a_at	DEPTOR	64798	0.4934	5.115	1.189	0.2411	0.81319	-4.6869
11759917_x_at	ZNF808	388558	-0.2867	4.631	-1.188	0.2412	0.81319	-4.6872
11737747_a_at	GMFB	2764	0.512	7.137	1.188	0.2413	0.81319	-4.6874
11740779_at	CFAP74	85452	-0.3403	4.285	-1.188	0.2413	0.81319	-4.6874
11755063_a_at	NKAP	79576	0.2611	4.993	1.188	0.2414	0.81319	-4.6877
11718482_at	UBE2N	7334	0.4142	5.773	1.187	0.2417	0.81319	-4.6882
11746780_a_at	RASSF6	166824	-0.3376	3.154	-1.187	0.2417	0.81319	-4.6882
11728791_at	THRSP	7069	-0.5542	9.361	-1.187	0.2417	0.81319	-4.6882
11743779_at	HERC2	8924	-0.2675	4.338	-1.187	0.2417	0.81319	-4.6883
11754958_s_at	ATP6AP1	537	0.4248	6.273	1.187	0.2418	0.81319	-4.6884
11729449_s_at	TINF2	26277	0.4001	7.393	1.187	0.2419	0.81319	-4.6885
11735203_a_at	MEGF10	84466	-0.5708	4.361	-1.187	0.242	0.81319	-4.6888
11724451_at	ZDHHC22	283576	-0.3245	4.759	-1.186	0.2421	0.81319	-4.6889
11730786_a_at	KLHL20	27252	0.3117	4.953	1.186	0.2421	0.81319	-4.689
11756217_x_at	SNX22	79856	-0.3273	4.6	-1.185	0.2426	0.81319	-4.69
11717377_s_at	SRPRB	58477	0.405	6.769	1.185	0.2427	0.81319	-4.6902
11759841_at	NALCN	259232	-0.2985	3.71	-1.185	0.2427	0.81319	-4.6902
11756611_a_at	PPP1R7	5510	0.4201	7.549	1.184	0.2428	0.81319	-4.6905
11756577_a_at	PEA15	8682	0.4767	7.098	1.184	0.2429	0.81319	-4.6907
11731836_a_at	SLC35C2	51006	0.2588	6.592	1.184	0.243	0.81319	-4.6908
11738467_s_at	EYS	346007	-0.3343	3.467	-1.184	0.2431	0.81319	-4.6911
11734628_at	IL36A	27179	-0.2686	3.794	-1.183	0.2432	0.81319	-4.6913
11725043_a_at	YWHAB	7529	0.4863	6.416	1.183	0.2435	0.81319	-4.6919
11732052_at	ZSCAN2	54993	-0.2868	4.573	-1.183	0.2435	0.81319	-4.6919
11742080_a_at	SMARCD2	6603	0.3378	5.191	1.182	0.2439	0.81319	-4.6926
11756716_a_at	FBXL15	79176	0.351	5.906	1.182	0.2439	0.81319	-4.6927
11763922_at	SNORA71C	677839	-0.3569	4.982	-1.181	0.244	0.81319	-4.6929
11753696_a_at	PATE1	160065	-0.3169	3.646	-1.18	0.2445	0.81319	-4.6938
11755519_x_at	TGS1	96764	0.32	5.498	1.18	0.2446	0.81319	-4.6941
11724585_a_at	SYT1	6857	-0.4113	3.8	-1.18	0.2446	0.81319	-4.6941
11744309_at	DBH	1621	-0.3021	4.844	-1.18	0.2447	0.81319	-4.6943
11720770_a_at	PPIF	10105	0.4196	5.335	1.179	0.2448	0.81319	-4.6944
11763500_a_at	ZNF93	81931	-0.441	5.89	-1.179	0.2449	0.81319	-4.6946
11719927_a_at	PSMD13	5719	0.291	6.385	1.179	0.2449	0.81319	-4.6947
11737823_at	POMK	84197	-0.3173	4.771	-1.179	0.245	0.81319	-4.695
11717500_a_at	CTSF	8722	0.3528	7.008	1.179	0.2451	0.81319	-4.695
11744988_a_at	HECTD4	283450	-0.3382	4.128	-1.178	0.2451	0.81319	-4.6951
11757020_x_at	MGST3	4259	-0.4185	10.292	-1.178	0.2454	0.81319	-4.6956
11759376_at	CCL27	10850	-0.2921	4.901	-1.178	0.2454	0.81319	-4.6956
11726231_at	NR0B2	8431	-0.3	5.214	-1.178	0.2454	0.81319	-4.6958
11722736_s_at	APPL1	26060	0.4291	6.074	1.178	0.2455	0.81319	-4.6958
11732046_at	KRT85	3891	-0.2923	4.447	-1.177	0.2456	0.81319	-4.6961
11749350_x_at	BPHL	670	-0.2736	5.173	-1.177	0.2457	0.81319	-4.6963
11727656_s_at	EPHB1	2047	-0.3121	5.406	-1.177	0.2459	0.81319	-4.6967
11723919_x_at	LMAN2	10960	0.3438	7.175	1.176	0.2459	0.81319	-4.6967
11737392_at	PROKR2	128674	-0.3409	4.991	-1.176	0.246	0.81319	-4.6968
11745504_a_at	MPP1	4354	0.4686	5.822	1.176	0.2461	0.81319	-4.697
11738708_at	OR10K1	391109	-0.2822	3.933	-1.176	0.2463	0.81319	-4.6974
11723192_a_at	UHRF1	29128	-0.3451	4.293	-1.175	0.2465	0.81319	-4.6978
11743671_at	ZNF292	23036	0.314	5.881	1.175	0.2466	0.81319	-4.698
11723060_at	RILPL2	196383	0.3509	5.419	1.175	0.2466	0.81319	-4.6981
11755247_x_at	DAND5	199699	-0.315	3.486	-1.174	0.2468	0.81319	-4.6986
11735884_at	NF2	4771	-0.3143	4.075	-1.174	0.247	0.81319	-4.6989
11733311_a_at	PCYT1B	9468	-0.3058	3.481	-1.174	0.247	0.81319	-4.6989
11715145_s_at	KRTAP20-2	337976	-0.3159	4.103	-1.174	0.247	0.81319	-4.699
11730896_a_at	MAPKAPK2	9261	0.3639	4.204	1.173	0.2471	0.81319	-4.6991
11757513_at	NFKBIZ	64332	0.5106	8.958	1.173	0.2473	0.81319	-4.6995
11736247_x_at	AMIGO2	347902	0.4111	6.639	1.173	0.2474	0.81319	-4.6997
11752095_a_at	PTPRC	5788	0.5454	5.461	1.172	0.2477	0.81319	-4.7003
11720559_a_at	FMO1	2326	0.3332	5.753	1.172	0.2479	0.81319	-4.7006
11760822_at	SCN1B	6324	-0.2904	4.132	-1.172	0.2479	0.81319	-4.7006
11741760_a_at	SLA2	84174	-0.3254	4.677	-1.172	0.2479	0.81319	-4.7006
11737853_at	TNFSF18	8995	-0.3056	3.535	-1.171	0.248	0.81319	-4.7008
11742838_at	ARRB1	408	0.3575	5.601	1.17	0.2483	0.81319	-4.7015
11754085_a_at	PMVK	10654	0.4878	5.974	1.17	0.2484	0.81319	-4.7016
11738756_at	OR10AG1	282770	-0.2938	3.472	-1.17	0.2484	0.81319	-4.7017
11715354_a_at	COL1A2	1278	0.7187	7.938	1.17	0.2484	0.81319	-4.7017
11758168_s_at	MAGEF1	64110	0.3452	6.479	1.17	0.2485	0.81319	-4.7018
11729516_a_at	ZNF644	84146	0.3409	7.195	1.17	0.2485	0.81319	-4.7018
11749302_s_at	SRSF2	6427	0.5056	6.458	1.17	0.2486	0.81319	-4.702
11750863_a_at	PHF19	26147	-0.2891	4.535	-1.17	0.2486	0.81319	-4.702
11738770_at	OR2K2	26248	-0.3013	4.365	-1.17	0.2487	0.81319	-4.7022
11734162_a_at	TFEC	22797	0.2901	3.951	1.17	0.2487	0.81319	-4.7022
11721251_at	MFAP1	4236	0.3953	6.879	1.17	0.2487	0.81319	-4.7022
11741332_a_at	TMEM150B	284417	-0.2985	5.821	-1.169	0.2489	0.81319	-4.7026
11748132_a_at	SLC2A11	66035	-0.3283	6.697	-1.169	0.2489	0.81319	-4.7027
11721678_a_at	RBM17	84991	0.2911	7.329	1.169	0.2489	0.81319	-4.7027
11738768_at	OR4F6	390648	-0.3291	3.495	-1.169	0.2489	0.81319	-4.7027
11759384_at	DEFB128	245939	-0.2746	3.47	-1.168	0.2492	0.81319	-4.7032
11724398_a_at	RHCG	51458	-0.3433	4.659	-1.168	0.2495	0.81319	-4.7037
11754285_a_at	TTR	7276	-0.3467	4.994	-1.167	0.2498	0.81319	-4.7043
11755350_a_at	XIRP1	165904	-0.3564	5.663	-1.167	0.2498	0.81319	-4.7045
11715826_x_at	HMG20B	10362	0.2906	6.861	1.167	0.2498	0.81319	-4.7045
11729133_a_at	STK24	8428	-0.2702	5.848	-1.166	0.2499	0.81319	-4.7046
11755299_s_at	SAPCD2	89958	-0.4014	4.71	-1.166	0.2499	0.81319	-4.7046
11733842_a_at	ZNRD2	10534	0.2847	6.873	1.166	0.2499	0.81319	-4.7047
11727233_at	EPG5	57724	-0.2923	4.922	-1.166	0.25	0.81319	-4.7047
11735106_at	CD40LG	959	-0.3122	4.466	-1.166	0.25	0.81319	-4.7048
11729316_a_at	ISOC2	79763	0.306	7.371	1.166	0.2502	0.81319	-4.7051
11717625_a_at	TBL2	26608	0.2946	6.131	1.166	0.2502	0.81319	-4.7053
11763210_at	ZMYND8	23613	-0.2888	4.067	-1.165	0.2504	0.81319	-4.7056
11731529_at	SLC17A6	57084	-0.3081	3.63	-1.165	0.2504	0.81319	-4.7056
11716868_at	UTP18	51096	0.3482	7.153	1.165	0.2506	0.81319	-4.706
11758295_at	CAPNS1	826	0.5127	7.39	1.165	0.2507	0.81319	-4.7061
11721015_s_at	WTAP	9589	0.4889	6.484	1.164	0.2508	0.81319	-4.7064
11751235_a_at	NR1H2	7376	0.3136	5.426	1.164	0.2509	0.81319	-4.7066
11747872_a_at	DSG1	1828	-0.3479	3.722	-1.163	0.2513	0.81319	-4.7072
11748410_a_at	FLII	2314	0.4793	6.765	1.163	0.2513	0.81319	-4.7074
11749542_a_at	SLC38A11	151258	-0.3242	4.02	-1.163	0.2514	0.81319	-4.7076
11752952_a_at	GRAP2	9402	-0.2935	5.477	-1.163	0.2514	0.81319	-4.7076
11750502_a_at	NXF3	56000	-0.2895	3.737	-1.162	0.2518	0.81319	-4.7083
11717427_a_at	GNB1	2782	0.4319	6.998	1.162	0.2518	0.81319	-4.7083
11726677_a_at	PSMB9	5698	0.3093	7.856	1.162	0.2519	0.81319	-4.7084
11734302_at	MBL2	4153	-0.3351	3.585	-1.162	0.2519	0.81319	-4.7084
11716814_s_at	GATM	2628	0.4823	6.199	1.161	0.252	0.81319	-4.7086
11732240_a_at	SLITRK6	84189	-0.3178	3.578	-1.161	0.2521	0.81319	-4.709
11716462_a_at	RFXANK	8625	0.2951	6.435	1.161	0.2522	0.81319	-4.709
11740507_a_at	ARHGAP26	23092	0.3159	3.809	1.16	0.2523	0.81319	-4.7093
11715439_at	DAP	1611	0.2882	7.268	1.16	0.2524	0.81319	-4.7095
11717239_s_at	RBBP4	5928	0.3102	7.836	1.16	0.2524	0.81319	-4.7096
11735562_at	PRKACG	5568	-0.3279	4.483	-1.16	0.2524	0.81319	-4.7096
11757601_a_at	COPS3	8533	0.3202	6.434	1.16	0.2525	0.81319	-4.7096
11745726_x_at	GRN	2896	0.3481	6.893	1.16	0.2525	0.81319	-4.7097
11763969_x_at	SFTPC	6440	-0.3182	4.921	-1.16	0.2525	0.81319	-4.7097
11715623_s_at	RNF114	55905	0.3632	7.096	1.159	0.2528	0.81319	-4.7102
11760880_a_at	STAT2	6773	-0.3012	5.527	-1.159	0.2529	0.81319	-4.7104
11746947_a_at	PTPRA	5786	0.3396	4.011	1.159	0.2529	0.81319	-4.7105
11744148_at	MRPL12	6182	0.3755	6.649	1.159	0.253	0.81319	-4.7106
11722795_a_at	GDE1	51573	0.4764	6.047	1.159	0.253	0.81319	-4.7106
11749142_a_at	DHX35	60625	-0.2801	4.99	-1.159	0.253	0.81319	-4.7107
11753163_a_at	CDC73	79577	0.3188	5.405	1.158	0.2532	0.81319	-4.711
11744914_s_at	EID1	23741	0.4757	8.05	1.158	0.2532	0.81319	-4.711
11755718_s_at	HDAC1	3065	0.3341	7.144	1.158	0.2532	0.81319	-4.711
11725147_at	MCHR1	2847	-0.3815	5.954	-1.158	0.2533	0.81319	-4.7111
11756429_x_at	OSTC	58505	0.3721	8.485	1.158	0.2534	0.81319	-4.7113
11752972_a_at	RGS9	8787	-0.2758	3.077	-1.158	0.2535	0.81319	-4.7115
11738137_at	MRGPRX2	117194	-0.2585	3.349	-1.158	0.2535	0.81319	-4.7115
11724503_at	SPON1	10418	0.3798	5.907	1.158	0.2535	0.81319	-4.7116
11738535_at	WNT1	7471	-0.2698	3.699	-1.158	0.2535	0.81319	-4.7116
11759907_at	ITGBL1	9358	-0.309	4.631	-1.157	0.2536	0.81319	-4.7118
11723655_a_at	DNAJB11	51726	0.4795	6.775	1.157	0.2537	0.81319	-4.7121
11726725_a_at	NABP1	64859	0.4673	5.776	1.157	0.2538	0.81319	-4.7122
11728679_a_at	CD163	9332	0.4299	7.251	1.157	0.2538	0.81319	-4.7123
11754979_x_at	ARIH2	10425	0.3005	5.435	1.157	0.2539	0.81319	-4.7123
11756388_s_at	TRMT10C	54931	0.337	6.213	1.156	0.2539	0.81319	-4.7124
11717909_at	IGFBP6	3489	0.5424	8.77	1.156	0.254	0.81319	-4.7125
11723478_s_at	CDC123	8872	0.3493	6.989	1.155	0.2543	0.81319	-4.7132
11716950_s_at	SRXN1	140809	0.2786	6.227	1.155	0.2544	0.81319	-4.7133
11748895_a_at	GRPEL2	134266	-0.315	4.147	-1.155	0.2545	0.81319	-4.7135
11759848_at	KIF16B	55614	-0.3861	4.66	-1.155	0.2546	0.81319	-4.7137
11731821_at	ADAM11	4185	-0.3189	4.926	-1.154	0.2547	0.81319	-4.714
11724680_s_at	TMEM131	23505	0.3824	5.651	1.154	0.255	0.81319	-4.7144
11753749_x_at	ANP32A	8125	0.4575	5.463	1.154	0.255	0.81319	-4.7144
11742603_at	OR10K2	391107	-0.3126	3.91	-1.154	0.255	0.81319	-4.7145
11726063_a_at	ECRG4	84417	0.4867	7.174	1.154	0.255	0.81319	-4.7145
11744163_at	AADAC	13	-0.5651	5.532	-1.153	0.2552	0.81319	-4.7148
11754122_x_at	DBI	1622	-0.5181	9.491	-1.153	0.2552	0.81319	-4.7148
11755621_x_at	DUSP9	1852	-0.2834	4.671	-1.153	0.2553	0.81319	-4.715
11759795_at	SLC22A2	6582	-0.33	3.272	-1.153	0.2553	0.81319	-4.715
11733806_at	AMN	81693	-0.2906	5.582	-1.152	0.2556	0.81319	-4.7156
11733589_a_at	RAX	30062	-0.3107	4.769	-1.152	0.2558	0.81319	-4.716
11742610_at	OR6C3	254786	-0.2837	3.694	-1.152	0.2558	0.81319	-4.7161
11738835_x_at	NDRG2	57447	0.3698	8.441	1.151	0.2559	0.81319	-4.7163
11728094_s_at	MAP3K1	4214	0.4051	7.704	1.151	0.256	0.81319	-4.7163
11723324_at	HOXC10	3226	-0.3118	4.475	-1.151	0.256	0.81319	-4.7165
11729575_a_at	XBP1	7494	0.3662	7.77	1.151	0.2561	0.81319	-4.7165
11758126_s_at	EAF1	85403	0.3807	4.286	1.151	0.2563	0.81319	-4.717
11748018_a_at	KCNJ13	3769	-0.3233	3.998	-1.15	0.2563	0.81319	-4.717
11738752_at	OR1K1	392392	-0.3092	4.554	-1.15	0.2564	0.81319	-4.7171
11762549_at	MCTP1	79772	-0.3952	5.413	-1.15	0.2564	0.81319	-4.7172
11734527_a_at	RECQL5	9400	-0.2948	3.322	-1.15	0.2565	0.81319	-4.7173
11751405_a_at	MCHR2	84539	-0.2913	4.378	-1.15	0.2565	0.81319	-4.7174
11752636_a_at	TRPC4AP	26133	0.3215	5.453	1.15	0.2565	0.81319	-4.7174
11740685_s_at	NAPEPLD	222236	0.3453	4.07	1.148	0.2572	0.81319	-4.7186
11716562_at	AIMP2	7965	0.2995	5.577	1.148	0.2572	0.81319	-4.7187
11743119_x_at	XRN2	22803	0.4163	6.546	1.148	0.2573	0.81319	-4.7188
[truncated: 5,313 more rows]
