# Supplementary material for: The Transcriptomic Evidence on the Role of Abdominal Visceral vs. Subcutaneous Adipose Tissue in the Pathophysiology of Diabetes in Asian Indians Indicates the Involvement of Both
Source: Biomolecules. 2020 Aug 24;10(9):1230. doi: 10.3390/biom10091230 (PMC7563456; doi:10.3390/biom10091230)
Supplement: Supplementary file 1 [file biomolecules-10-01230-s001.zip › Supplementary sheet S3.xlsx]

## Sheet: Subcutaneous
NAME	SIZE	ES	NES	NOM p-val	FDR q-val	FWER p-val
HALLMARK_IL2_STAT5_SIGNALING	182	-0.537045	-1.62055	0.00813008	0.243556	0.171
HALLMARK_ALLOGRAFT_REJECTION	178	-0.567822	-1.46406	0.129666	0.293292	0.406
HALLMARK_INTERFERON_ALPHA_RESPONSE	87	-0.670319	-1.55019	0.0767677	0.299152	0.267
HALLMARK_P53_PATHWAY	170	-0.498497	-1.51273	0.02537	0.30025	0.319
HALLMARK_IL6_JAK_STAT3_SIGNALING	81	-0.596206	-1.46479	0.103093	0.348913	0.403
HALLMARK_KRAS_SIGNALING_UP	179	-0.444942	-1.39789	0.0497836	0.364408	0.53
HALLMARK_INTERFERON_GAMMA_RESPONSE	185	-0.657296	-1.65074	0.0531496	0.366763	0.146
HALLMARK_PI3K_AKT_MTOR_SIGNALING	94	-0.428169	-1.40476	0.0459082	0.396023	0.519
HALLMARK_APICAL_JUNCTION	180	-0.367656	-1.36434	0.0892495	0.404882	0.601
HALLMARK_TNFA_SIGNALING_VIA_NFKB	182	-0.588317	-1.31962	0.238494	0.408443	0.685
HALLMARK_APOPTOSIS	144	-0.479323	-1.32315	0.144374	0.436727	0.682
HALLMARK_COMPLEMENT	181	-0.466522	-1.33538	0.136735	0.445746	0.668
HALLMARK_MITOTIC_SPINDLE	177	-0.401745	-1.27352	0.156	0.500646	0.769
HALLMARK_UNFOLDED_PROTEIN_RESPONSE	103	-0.453694	-1.21696	0.276289	0.583685	0.86
HALLMARK_DNA_REPAIR	133	-0.347689	-1.1753	0.275794	0.596879	0.92
HALLMARK_HEME_METABOLISM	178	-0.38184	-1.1967	0.244259	0.605178	0.893
HALLMARK_UV_RESPONSE_UP	140	-0.435521	-1.21885	0.248447	0.620357	0.86
HALLMARK_INFLAMMATORY_RESPONSE	190	-0.417823	-1.17803	0.30101	0.624191	0.917
HALLMARK_ANDROGEN_RESPONSE	96	-0.419014	-1.11843	0.333333	0.635842	0.964
HALLMARK_PROTEIN_SECRETION	92	-0.422071	-1.10229	0.435845	0.646472	0.971
HALLMARK_EPITHELIAL_MESENCHYMAL_TRANSITION	188	-0.428537	-1.05878	0.407563	0.655894	0.984
HALLMARK_HYPOXIA	188	-0.383681	-1.12161	0.321888	0.660872	0.963
HALLMARK_XENOBIOTIC_METABOLISM	174	-0.313705	-1.03053	0.428274	0.661999	0.988
HALLMARK_G2M_CHECKPOINT	176	-0.308257	-1.01798	0.435294	0.662173	0.992
HALLMARK_COAGULATION	122	-0.318725	-1.04206	0.385263	0.662673	0.986
HALLMARK_NOTCH_SIGNALING	30	-0.366357	-0.977119	0.540984	0.666637	0.996
HALLMARK_REACTIVE_OXYGEN_SPECIES_PATHWAY	46	-0.373905	-1.07807	0.425532	0.668673	0.978
HALLMARK_MYC_TARGETS_V2	46	-0.410848	-1.13307	0.360417	0.669906	0.96
HALLMARK_MYC_TARGETS_V1	186	-0.359831	-1.00076	0.54065	0.672222	0.995
HALLMARK_TGF_BETA_SIGNALING	50	-0.433474	-1.06296	0.430353	0.674352	0.983
HALLMARK_ESTROGEN_RESPONSE_EARLY	177	-0.3136	-0.977169	0.49789	0.688824	0.996
HALLMARK_ESTROGEN_RESPONSE_LATE	179	-0.263037	-0.875318	0.680761	0.731545	1
HALLMARK_HEDGEHOG_SIGNALING	31	-0.280089	-0.923857	0.535637	0.736536	1
HALLMARK_MYOGENESIS	177	-0.282748	-0.893871	0.569959	0.743726	1
HALLMARK_MTORC1_SIGNALING	184	-0.321033	-0.878976	0.660417	0.74586	1
HALLMARK_CHOLESTEROL_HOMEOSTASIS	62	-0.363316	-0.903569	0.620545	0.750618	1
HALLMARK_WNT_BETA_CATENIN_SIGNALING	34	-0.211267	-0.814508	0.789474	0.778936	1
HALLMARK_UV_RESPONSE_DN	132	-0.291966	-0.816823	0.7173	0.796937	1
HALLMARK_GLYCOLYSIS	177	-0.199594	-0.705516	0.899384	0.860549	1
HALLMARK_E2F_TARGETS	174	-0.222899	-0.714236	0.736221	0.871603	1
HALLMARK_BILE_ACID_METABOLISM	95	-0.201236	-0.723012	0.87251	0.88464	1
HALLMARK_PEROXISOME	88	-0.184096	-0.578334	0.977035	0.960743	1
HALLMARK_ADIPOGENESIS	188	-0.184148	-0.412787	0.919149	0.98424	1
HALLMARK_OXIDATIVE_PHOSPHORYLATION	190	-0.169748	-0.422242	0.910417	1	1

## Sheet: Visceral
NAME	SIZE	ES	NES	NOM p-val	FDR q-val	FWER p-val
HALLMARK_ALLOGRAFT_REJECTION	178	-0.448773	-1.40062	0.183908	0.165102	0.466
HALLMARK_UNFOLDED_PROTEIN_RESPONSE	103	-0.531951	-1.33945	0.104034	0.173433	0.57
HALLMARK_APICAL_JUNCTION	180	-0.352032	-1.41612	0.104294	0.174896	0.44
HALLMARK_COMPLEMENT	181	-0.469566	-1.36222	0.0963597	0.175647	0.533
HALLMARK_KRAS_SIGNALING_UP	179	-0.413957	-1.3439	0.0887446	0.177403	0.562
HALLMARK_INFLAMMATORY_RESPONSE	190	-0.448988	-1.40098	0.1587	0.177577	0.465
HALLMARK_TGF_BETA_SIGNALING	50	-0.579906	-1.34996	0.0343348	0.179395	0.553
HALLMARK_P53_PATHWAY	170	-0.4563	-1.3767	0.0617021	0.181338	0.508
HALLMARK_E2F_TARGETS	174	-0.37284	-1.4239	0.109244	0.182424	0.431
HALLMARK_ESTROGEN_RESPONSE_LATE	179	-0.386329	-1.363	0.0783898	0.18579	0.533
HALLMARK_IL6_JAK_STAT3_SIGNALING	81	-0.542118	-1.42755	0.138672	0.194811	0.424
HALLMARK_PI3K_AKT_MTOR_SIGNALING	94	-0.405675	-1.31592	0.0914761	0.195085	0.622
HALLMARK_COAGULATION	122	-0.403279	-1.46537	0.096	0.213534	0.36
HALLMARK_APOPTOSIS	144	-0.527764	-1.43037	0.0585774	0.213621	0.42
HALLMARK_TNFA_SIGNALING_VIA_NFKB	182	-0.573474	-1.28872	0.258586	0.214963	0.689
HALLMARK_EPITHELIAL_MESENCHYMAL_TRANSITION	188	-0.582441	-1.48608	0.045738	0.216155	0.323
HALLMARK_ANDROGEN_RESPONSE	96	-0.505243	-1.28925	0.12043	0.224164	0.688
HALLMARK_MITOTIC_SPINDLE	177	-0.402286	-1.43167	0.0473251	0.238222	0.417
HALLMARK_MYC_TARGETS_V1	186	-0.572964	-1.26262	0.227373	0.241974	0.74
HALLMARK_G2M_CHECKPOINT	176	-0.366366	-1.48873	0.0817996	0.253103	0.318
HALLMARK_IL2_STAT5_SIGNALING	182	-0.392661	-1.23705	0.197917	0.2742	0.787
HALLMARK_ESTROGEN_RESPONSE_EARLY	177	-0.455447	-1.50432	0.0546218	0.283728	0.299
HALLMARK_DNA_REPAIR	133	-0.412494	-1.20672	0.194861	0.316096	0.84
HALLMARK_MYC_TARGETS_V2	46	-0.565076	-1.52682	0.0785563	0.326536	0.273
HALLMARK_ANGIOGENESIS	35	-0.455086	-1.18117	0.293501	0.345764	0.871
HALLMARK_UV_RESPONSE_DN	132	-0.404399	-1.13178	0.300211	0.42027	0.922
HALLMARK_INTERFERON_GAMMA_RESPONSE	185	-0.565964	-1.54481	0.0795918	0.423622	0.248
HALLMARK_UV_RESPONSE_UP	140	-0.397612	-1.11288	0.361702	0.439352	0.939
HALLMARK_REACTIVE_OXYGEN_SPECIES_PATHWAY	46	-0.417755	-1.09793	0.397089	0.45097	0.946
HALLMARK_HYPOXIA	188	-0.354978	-1.04704	0.430998	0.509829	0.968
HALLMARK_PROTEIN_SECRETION	92	-0.437924	-1.05467	0.526201	0.512567	0.966
HALLMARK_XENOBIOTIC_METABOLISM	174	-0.295339	-1.01871	0.454545	0.538077	0.976
HALLMARK_NOTCH_SIGNALING	30	-0.338796	-0.994921	0.457447	0.563163	0.986
HALLMARK_GLYCOLYSIS	177	-0.256735	-0.95739	0.537313	0.603056	0.993
HALLMARK_MYOGENESIS	177	-0.259407	-0.934942	0.550898	0.623756	0.994
HALLMARK_CHOLESTEROL_HOMEOSTASIS	62	-0.358085	-0.906596	0.622318	0.647906	0.995
HALLMARK_MTORC1_SIGNALING	184	-0.344031	-0.879499	0.672489	0.670209	0.996
HALLMARK_INTERFERON_ALPHA_RESPONSE	87	-0.624005	-1.57712	0.0588235	0.675583	0.214
HALLMARK_HEME_METABOLISM	178	-0.203796	-0.731737	0.895522	0.843985	1
HALLMARK_OXIDATIVE_PHOSPHORYLATION	190	-0.261683	-0.574462	0.820988	0.962776	1
HALLMARK_ADIPOGENESIS	188	-0.145331	-0.319337	0.985477	0.993754	1
HALLMARK_FATTY_ACID_METABOLISM	139	-0.151888	-0.423902	0.977459	1	1

## Sheet: Gene Set comparision
SUBCUTANEOUS GENE SETS	VISCERL GENE SETS
HALLMARK_IL2_STAT5_SIGNALING	HALLMARK_ALLOGRAFT_REJECTION
HALLMARK_ALLOGRAFT_REJECTION	HALLMARK_UNFOLDED_PROTEIN_RESPONSE
HALLMARK_INTERFERON_ALPHA_RESPONSE	HALLMARK_APICAL_JUNCTION
HALLMARK_P53_PATHWAY	HALLMARK_COMPLEMENT
HALLMARK_IL6_JAK_STAT3_SIGNALING	HALLMARK_KRAS_SIGNALING_UP
HALLMARK_KRAS_SIGNALING_UP	HALLMARK_INFLAMMATORY_RESPONSE
HALLMARK_INTERFERON_GAMMA_RESPONSE	HALLMARK_TGF_BETA_SIGNALING
HALLMARK_PI3K_AKT_MTOR_SIGNALING	HALLMARK_P53_PATHWAY
HALLMARK_APICAL_JUNCTION	HALLMARK_E2F_TARGETS
HALLMARK_TNFA_SIGNALING_VIA_NFKB	HALLMARK_ESTROGEN_RESPONSE_LATE
HALLMARK_APOPTOSIS	HALLMARK_IL6_JAK_STAT3_SIGNALING
HALLMARK_COMPLEMENT	HALLMARK_PI3K_AKT_MTOR_SIGNALING
HALLMARK_MITOTIC_SPINDLE	HALLMARK_COAGULATION
HALLMARK_UNFOLDED_PROTEIN_RESPONSE	HALLMARK_APOPTOSIS
HALLMARK_DNA_REPAIR	HALLMARK_TNFA_SIGNALING_VIA_NFKB
HALLMARK_HEME_METABOLISM	HALLMARK_EPITHELIAL_MESENCHYMAL_TRANSITION
HALLMARK_UV_RESPONSE_UP	HALLMARK_ANDROGEN_RESPONSE
HALLMARK_INFLAMMATORY_RESPONSE	HALLMARK_MITOTIC_SPINDLE
HALLMARK_ANDROGEN_RESPONSE	HALLMARK_MYC_TARGETS_V1
HALLMARK_PROTEIN_SECRETION	HALLMARK_G2M_CHECKPOINT
HALLMARK_EPITHELIAL_MESENCHYMAL_TRANSITION	HALLMARK_IL2_STAT5_SIGNALING
HALLMARK_HYPOXIA	HALLMARK_ESTROGEN_RESPONSE_EARLY
HALLMARK_XENOBIOTIC_METABOLISM	HALLMARK_DNA_REPAIR
HALLMARK_G2M_CHECKPOINT	HALLMARK_MYC_TARGETS_V2
HALLMARK_COAGULATION	HALLMARK_ANGIOGENESIS
HALLMARK_NOTCH_SIGNALING	HALLMARK_UV_RESPONSE_DN
HALLMARK_REACTIVE_OXYGEN_SPECIES_PATHWAY	HALLMARK_INTERFERON_GAMMA_RESPONSE
HALLMARK_MYC_TARGETS_V2	HALLMARK_UV_RESPONSE_UP
HALLMARK_MYC_TARGETS_V1	HALLMARK_REACTIVE_OXYGEN_SPECIES_PATHWAY
HALLMARK_TGF_BETA_SIGNALING	HALLMARK_HYPOXIA
HALLMARK_ESTROGEN_RESPONSE_EARLY	HALLMARK_PROTEIN_SECRETION
HALLMARK_ESTROGEN_RESPONSE_LATE	HALLMARK_XENOBIOTIC_METABOLISM
HALLMARK_HEDGEHOG_SIGNALING	HALLMARK_NOTCH_SIGNALING
HALLMARK_MYOGENESIS	HALLMARK_GLYCOLYSIS
HALLMARK_MTORC1_SIGNALING	HALLMARK_MYOGENESIS
HALLMARK_CHOLESTEROL_HOMEOSTASIS	HALLMARK_CHOLESTEROL_HOMEOSTASIS
HALLMARK_WNT_BETA_CATENIN_SIGNALING	HALLMARK_MTORC1_SIGNALING
HALLMARK_UV_RESPONSE_DN	HALLMARK_INTERFERON_ALPHA_RESPONSE
HALLMARK_GLYCOLYSIS	HALLMARK_HEME_METABOLISM
HALLMARK_E2F_TARGETS	HALLMARK_OXIDATIVE_PHOSPHORYLATION
HALLMARK_BILE_ACID_METABOLISM	HALLMARK_ADIPOGENESIS
HALLMARK_PEROXISOME	HALLMARK_FATTY_ACID_METABOLISM
HALLMARK_ADIPOGENESIS
HALLMARK_OXIDATIVE_PHOSPHORYLATION

## Sheet: Leading Edge Analysis
NAME	HALLMARK_ALLOGRAFT_REJECTION_signal	HALLMARK_UNFOLDED_PROTEIN_RESPONSE_signal	HALLMARK_APICAL_JUNCTION_signal	HALLMARK_COMPLEMENT_signal	HALLMARK_KRAS_SIGNALING_UP_signal	HALLMARK_INFLAMMATORY_RESPONSE_signal	HALLMARK_TGF_BETA_SIGNALING_signal	HALLMARK_P53_PATHWAY_signal	HALLMARK_E2F_TARGETS_signal	HALLMARK_ESTROGEN_RESPONSE_LATE_signal	HALLMARK_IL6_JAK_STAT3_SIGNALING_signal	HALLMARK_PI3K_AKT_MTOR_SIGNALING_signal	HALLMARK_APOPTOSIS_signal	HALLMARK_COAGULATION_signal	HALLMARK_TNFA_SIGNALING_VIA_NFKB_signal	HALLMARK_EPITHELIAL_MESENCHYMAL_TRANSITION_signal	HALLMARK_ANDROGEN_RESPONSE_signal	HALLMARK_MITOTIC_SPINDLE_signal	HALLMARK_MYC_TARGETS_V1_signal	Total
IL6	1	0	0	1	0	1	0	0	0	0	1	0	1	0	1	1	0	0	0	7
IL1B	1	0	0	0	1	1	0	0	0	0	1	0	1	0	1	0	0	0	0	6
SERPINE1	0	0	0	1	0	1	1	0	0	0	0	0	0	1	1	1	0	0	0	6
CDKN1A	0	0	0	0	0	1	0	1	1	0	0	1	1	0	1	0	0	0	0	6
TIMP1	1	0	0	1	0	1	0	0	0	0	0	0	1	1	0	1	0	0	0	6
ID2	0	0	0	0	1	0	1	0	0	1	0	0	0	0	1	1	0	0	0	5
CD44	0	0	0	0	0	0	0	0	0	1	1	0	1	0	1	1	0	0	0	5
BMP2	0	0	0	0	1	0	1	1	0	0	0	0	1	0	1	0	0	0	0	5
IRF1	0	0	0	1	0	1	0	0	0	0	1	0	1	0	1	0	0	0	0	5
FAS	1	0	0	0	0	0	0	1	0	0	1	0	1	0	0	1	0	0	0	5
TGFB1	1	0	0	0	0	0	1	1	0	0	1	0	0	0	0	1	0	0	0	5
PLAUR	0	0	0	1	1	1	0	0	0	0	0	0	0	0	1	1	0	0	0	5
ATF3	0	1	0	0	0	0	0	1	0	0	0	0	1	0	1	0	0	0	0	4
OLR1	0	0	0	1	0	1	0	0	0	0	0	0	0	1	1	0	0	0	0	4
F3	0	0	0	1	0	1	0	0	0	0	0	0	0	1	1	0	0	0	0	4
TFPI2	0	0	0	1	0	0	0	0	0	1	0	0	0	1	0	1	0	0	0	4
CXCL10	0	0	0	0	1	1	0	0	0	0	1	0	0	0	1	0	0	0	0	4
CCL2	1	1	0	0	0	1	0	0	0	0	0	0	0	0	1	0	0	0	0	4
ICAM1	1	0	1	0	0	1	0	0	0	0	0	0	0	0	1	0	0	0	0	4
IL18	1	0	0	0	0	1	0	0	0	0	0	0	1	0	1	0	0	0	0	4
PLAT	0	0	0	1	1	0	0	0	0	0	0	0	1	1	0	0	0	0	0	4
CCND2	1	0	0	0	1	0	0	1	0	0	0	0	1	0	0	0	0	0	0	4
TNFAIP3	0	0	0	1	1	0	0	0	0	0	0	0	0	0	1	1	0	0	0	4
MYC	0	0	0	0	0	1	0	0	1	0	0	0	0	0	1	0	0	0	1	4
BTG2	0	0	0	0	0	1	0	1	0	0	0	0	1	0	1	0	0	0	0	4
TAP1	1	0	0	0	0	0	0	1	0	0	0	0	1	0	1	0	0	0	0	4
GADD45A	0	0	0	0	0	0	0	1	0	0	0	0	1	0	1	1	0	0	0	4
TOP2A	0	0	0	0	0	0	0	0	1	1	0	0	1	0	0	0	0	1	0	4
TLR2	1	0	0	0	0	1	0	0	0	0	1	0	0	0	1	0	0	0	0	4
CXCL1	0	0	0	1	0	0	0	0	0	0	1	0	0	0	1	1	0	0	0	4
AKT1	1	0	0	0	0	0	0	0	0	0	0	1	0	0	0	0	1	0	0	3
THY1	1	0	1	0	0	0	0	0	0	0	0	0	0	0	0	1	0	0	0	3
C2	1	0	0	1	0	0	0	0	0	0	0	0	0	1	0	0	0	0	0	3
LYN	1	0	0	1	0	1	0	0	0	0	0	0	0	0	0	0	0	0	0	3
FUCA1	0	0	0	0	1	0	0	1	0	0	0	0	0	0	0	1	0	0	0	3
SAT1	0	0	0	0	0	0	0	1	0	0	0	0	0	0	1	0	1	0	0	3
MAP3K7	1	0	0	0	0	0	1	0	0	0	0	1	0	0	0	0	0	0	0	3
IL6ST	0	0	0	0	0	0	0	0	0	1	1	0	0	0	1	0	0	0	0	3
SQSTM1	0	0	0	0	0	0	0	0	0	0	0	1	1	0	1	0	0	0	0	3
SOCS1	1	0	0	0	0	0	0	1	0	0	1	0	0	0	0	0	0	0	0	3
CXCL11	0	0	0	0	0	1	0	0	0	0	1	0	0	0	1	0	0	0	0	3
LCP2	1	0	0	1	0	1	0	0	0	0	0	0	0	0	0	0	0	0	0	3
BIRC3	0	0	0	0	1	0	0	0	0	0	0	0	1	0	1	0	0	0	0	3
CCL7	1	0	0	0	0	1	0	0	0	0	1	0	0	0	0	0	0	0	0	3
CCL5	1	0	0	1	0	0	0	0	0	0	0	0	0	0	1	0	0	0	0	3
NOP56	0	1	0	0	0	0	0	0	1	0	0	0	0	0	0	0	0	0	1	3
CD14	0	0	0	0	0	1	0	0	0	0	1	0	1	0	0	0	0	0	0	3
XRCC6	0	0	0	0	0	0	0	0	1	0	0	0	0	0	0	0	1	0	1	3
EGR3	0	0	0	0	0	0	0	0	0	1	0	0	1	0	1	0	0	0	0	3
TNFRSF12A	0	0	0	0	0	0	0	0	0	0	1	0	1	0	0	1	0	0	0	3
IL15	1	0	0	0	0	1	0	0	0	0	0	0	0	0	0	1	0	0	0	3
PCNA	0	0	0	0	0	0	0	1	1	0	0	0	0	0	0	0	0	0	1	3
RELA	0	0	0	0	0	1	0	0	0	0	0	0	1	0	1	0	0	0	0	3
NPM1	1	1	0	0	0	0	0	0	0	0	0	0	0	0	0	0	0	0	1	3
GCH1	0	0	0	0	0	1	0	0	0	0	0	0	1	0	1	0	0	0	0	3
CCND3	1	0	0	0	0	0	0	1	0	0	0	0	0	0	0	0	1	0	0	3
PLAU	0	0	0	0	1	0	0	0	0	0	0	0	0	1	1	0	0	0	0	3
RAF1	0	0	0	1	0	1	0	0	0	0	0	1	0	0	0	0	0	0	0	3
IL7R	0	0	0	0	1	1	0	0	0	0	0	0	0	0	1	0	0	0	0	3
PDLIM5	0	0	0	0	0	0	0	0	0	0	0	0	0	0	1	0	1	1	0	3
IER3	0	0	0	0	0	0	0	1	0	0	0	0	1	0	1	0	0	0	0	3
CFB	0	0	0	1	1	0	0	0	0	0	0	0	0	1	0	0	0	0	0	3
NOLC1	0	1	0	0	0	0	0	0	1	0	0	0	0	0	0	0	0	0	1	3
HMOX1	0	0	0	0	0	0	0	1	0	0	1	0	1	0	0	0	0	0	0	3
SERPINA1	0	0	0	1	0	0	0	0	0	1	0	0	0	1	0	0	0	0	0	3
SERPINB2	0	0	0	1	0	0	0	0	0	0	0	0	0	1	1	0	0	0	0	3
CCL20	0	0	0	0	1	1	0	0	0	0	0	0	0	0	1	0	0	0	0	3
CDH1	0	0	1	0	0	0	1	0	0	1	0	0	0	0	0	0	0	0	0	3
CDK4	0	0	0	0	0	0	0	0	1	0	0	1	0	0	0	0	0	0	1	3
CEBPB	0	1	0	1	0	0	0	0	0	0	0	0	0	0	1	0	0	0	0	3
TIAM1	0	0	0	0	0	0	0	0	0	1	0	1	0	0	0	0	0	1	0	3
PFN1	0	0	1	1	0	0	0	0	0	0	0	1	0	0	0	0	0	0	0	3
HRAS	0	0	1	0	0	0	0	1	0	0	0	1	0	0	0	0	0	0	0	3
SGK1	0	0	0	0	0	0	0	0	0	1	0	0	0	0	1	0	1	0	0	3
CXCL6	0	0	0	0	0	1	0	0	0	0	0	0	0	0	1	1	0	0	0	3
CXCL9	1	0	0	0	0	1	0	0	0	0	1	0	0	0	0	0	0	0	0	3
RGS16	0	0	0	0	1	1	0	1	0	0	0	0	0	0	0	0	0	0	0	3
THBS1	0	0	0	0	0	0	1	0	0	0	0	0	0	1	0	1	0	0	0	3
C3AR1	0	0	0	0	1	1	0	0	0	0	0	0	0	0	0	0	0	0	0	2
MTHFD2	0	1	0	0	0	0	0	0	1	0	0	0	0	0	0	0	0	0	0	2
DDIT4	0	1	0	0	0	0	0	1	0	0	0	0	0	0	0	0	0	0	0	2
TXNIP	0	0	0	0	0	0	0	1	0	0	0	0	1	0	0	0	0	0	0	2
C3	0	0	0	1	0	0	0	0	0	0	0	0	0	1	0	0	0	0	0	2
LTA4H	0	0	0	1	0	0	0	0	0	0	0	0	0	1	0	0	0	0	0	2
FYB1	1	0	1	0	0	0	0	0	0	0	0	0	0	0	0	0	0	0	0	2
LGMN	0	0	0	1	0	0	0	0	0	0	0	0	0	1	0	0	0	0	0	2
DUSP5	0	0	0	1	0	0	0	0	0	0	0	0	0	0	1	0	0	0	0	2
DUSP2	0	0	0	0	0	0	0	0	0	1	0	0	0	0	1	0	0	0	0	2
BGN	0	0	0	0	0	0	0	0	0	0	0	0	1	0	0	1	0	0	0	2
EMP3	0	0	0	0	0	1	0	0	0	0	0	0	0	0	0	1	0	0	0	2
SPP1	0	0	0	0	1	0	0	0	0	0	0	0	0	0	0	1	0	0	0	2
FLNA	1	0	0	0	0	0	0	0	0	0	0	0	0	0	0	0	0	1	0	2
STX4	0	0	1	1	0	0	0	0	0	0	0	0	0	0	0	0	0	0	0	2
STAT1	1	0	0	0	0	0	0	0	0	0	1	0	0	0	0	0	0	0	0	2
STAT2	0	0	0	0	0	0	0	0	0	0	1	1	0	0	0	0	0	0	0	2
PIM1	0	0	0	1	0	0	0	0	0	0	1	0	0	0	0	0	0	0	0	2
MAP3K8	0	0	0	0	0	0	0	0	0	0	1	0	0	0	1	0	0	0	0	2
CDC25B	0	0	0	0	0	0	0	0	1	0	0	0	1	0	0	0	0	0	0	2
SRSF2	0	0	0	0	0	0	0	0	1	0	0	0	0	0	0	0	0	0	1	2
SOCS3	0	0	0	0	0	0	0	0	0	0	1	0	0	0	1	0	0	0	0	2
GFPT2	0	0	0	0	1	0	0	0	0	0	0	0	0	0	1	0	0	0	0	2
NFKB1	0	0	0	0	0	1	0	0	0	0	0	0	0	0	1	0	0	0	0	2
CXCL12	0	0	0	0	0	0	0	0	0	1	0	0	0	0	0	1	0	0	0	2
MYD88	0	0	0	0	0	0	0	0	0	0	1	1	0	0	0	0	0	0	0	2
ITGB1	0	0	1	0	0	0	0	0	0	0	0	0	0	0	0	1	0	0	0	2
ITGB2	1	0	0	0	1	0	0	0	0	0	0	0	0	0	0	0	0	0	0	2
MDK	0	0	1	0	0	0	0	0	0	1	0	0	0	0	0	0	0	0	0	2
ITGAV	0	0	0	0	0	0	0	0	0	0	0	0	0	0	0	1	1	0	0	2
TNFRSF1A	0	0	0	0	0	0	0	0	0	0	1	1	0	0	0	0	0	0	0	2
ITGA5	0	0	0	0	0	1	0	0	0	0	0	0	0	0	0	1	0	0	0	2
C1S	0	0	0	1	0	0	0	0	0	0	0	0	0	1	0	0	0	0	0	2
C1R	0	0	0	1	0	0	0	0	0	0	0	0	0	1	0	0	0	0	0	2
SRSF1	0	0	0	0	0	0	0	0	1	0	0	0	0	0	0	0	0	0	1	2
DRAM1	0	0	0	0	0	0	0	1	0	0	0	0	0	0	1	0	0	0	0	2
FYN	0	0	0	1	0	0	0	0	0	0	0	0	0	1	0	0	0	0	0	2
DUT	0	0	0	0	0	0	0	0	1	0	0	0	0	0	0	0	0	0	1	2
TPD52L1	0	0	0	0	0	0	0	1	0	1	0	0	0	0	0	0	0	0	0	2
PDCD4	0	0	0	0	0	0	0	0	0	1	0	0	1	0	0	0	0	0	0	2
PTPN6	1	0	0	0	0	0	0	0	0	1	0	0	0	0	0	0	0	0	0	2
EIF3D	1	0	0	0	0	0	0	0	0	0	0	0	0	0	0	0	0	0	1	2
NINJ1	0	0	0	0	0	0	0	1	0	0	0	0	0	0	1	0	0	0	0	2
TRIB1	0	0	0	0	1	0	0	0	0	0	0	0	0	0	1	0	0	0	0	2
SDC4	0	0	0	0	0	0	0	0	0	0	0	0	0	0	1	1	0	0	0	2
CCR1	1	0	0	0	0	0	0	0	0	0	1	0	0	0	0	0	0	0	0	2
XBP1	0	1	0	0	0	0	0	0	0	1	0	0	0	0	0	0	0	0	0	2
CD40	1	0	0	0	0	1	0	0	0	0	0	0	0	0	0	0	0	0	0	2
WASL	0	0	1	0	0	0	0	0	0	0	0	0	0	0	0	0	0	1	0	2
SYNCRIP	0	0	0	0	0	0	0	0	1	0	0	0	0	0	0	0	0	0	1	2
CTSH	0	0	0	1	0	0	0	0	0	0	0	0	0	1	0	0	0	0	0	2
CD38	0	0	0	0	0	0	0	0	0	0	1	0	1	0	0	0	0	0	0	2
RAC1	0	0	0	0	0	0	0	0	0	0	0	1	0	1	0	0	0	0	0	2
CTSD	0	0	0	1	0	0	0	1	0	0	0	0	0	0	0	0	0	0	0	2
SPTAN1	0	0	0	0	0	0	0	0	0	0	0	0	1	0	0	0	0	1	0	2
FCER1G	0	0	0	1	1	0	0	0	0	0	0	0	0	0	0	0	0	0	0	2
GNAI3	0	0	0	1	0	0	0	0	0	0	0	0	0	0	0	0	1	0	0	2
CAPG	1	0	0	0	0	0	0	0	0	0	0	0	0	0	0	1	0	0	0	2
GNAI2	0	0	1	1	0	0	0	0	0	0	0	0	0	0	0	0	0	0	0	2
PPP1CA	0	0	0	0	0	0	1	0	0	0	0	1	0	0	0	0	0	0	0	2
MAD2L1	0	0	0	0	0	0	0	0	1	0	0	0	0	0	0	0	0	0	1	2
CD86	1	0	1	0	0	0	0	0	0	0	0	0	0	0	0	0	0	0	0	2
KIF5B	0	1	0	0	0	0	0	0	0	0	0	0	0	0	0	0	0	1	0	2
IL4R	1	0	0	0	0	0	0	0	0	0	1	0	0	0	0	0	0	0	0	2
GEM	0	0	0	0	0	0	0	0	0	0	0	0	0	0	1	1	0	0	0	2
RASGRP1	0	0	0	1	0	1	0	0	0	0	0	0	0	0	0	0	0	0	0	2
NDRG1	0	0	0	0	0	0	0	1	0	0	0	0	0	0	0	0	1	0	0	2
VCAM1	0	0	1	0	0	0	0	0	0	0	0	0	0	0	0	1	0	0	0	2
UBE2N	1	0	0	0	0	0	0	0	0	0	0	1	0	0	0	0	0	0	0	2
YWHAE	0	0	0	0	0	0	0	0	0	0	0	0	0	0	0	0	0	1	1	2
PLEK	0	0	0	1	0	0	0	0	0	0	0	0	0	0	1	0	0	0	0	2
LMNB1	0	0	0	0	0	0	0	0	1	0	0	0	0	0	0	0	0	1	0	2
TGIF1	0	0	0	0	0	0	1	0	0	0	0	0	0	0	1	0	0	0	0	2
MMP8	0	0	0	1	0	0	0	0	0	0	0	0	0	1	0	0	0	0	0	2
TRA2B	0	0	0	0	0	0	0	0	1	0	0	0	0	0	0	0	0	0	1	2
MKNK2	0	0	0	0	0	0	0	1	0	0	0	1	0	0	0	0	0	0	0	2
SLIT2	0	0	1	0	0	0	0	0	0	0	0	0	0	0	0	1	0	0	0	2
TPBG	0	0	0	0	0	1	0	0	0	1	0	0	0	0	0	0	0	0	0	2
ATP2B1	0	0	0	0	0	1	0	0	0	0	0	0	0	0	1	0	0	0	0	2
RAN	0	0	0	0	0	0	0	0	1	0	0	0	0	0	0	0	0	0	1	2
SMC3	0	0	0	0	0	0	0	0	1	0	0	0	0	0	0	0	0	1	0	2
IER5	0	0	0	0	0	0	0	1	0	0	0	0	0	0	1	0	0	0	0	2
TSPYL2	0	1	0	0	0	0	0	1	0	0	0	0	0	0	0	0	0	0	0	2
SERPING1	0	0	0	1	0	0	0	0	0	0	0	0	0	1	0	0	0	0	0	2
HPRT1	0	0	0	0	0	0	0	0	0	1	0	0	0	0	0	0	0	0	1	2
HIF1A	1	0	0	0	0	1	0	0	0	0	0	0	0	0	0	0	0	0	0	2
PA2G4	0	0	0	0	0	0	0	0	0	0	0	0	0	0	0	0	1	0	1	2
HNRNPD	0	0	0	0	0	0	0	0	1	0	0	0	0	0	0	0	0	0	1	2
SERPINA3	0	0	0	0	1	0	0	0	0	1	0	0	0	0	0	0	0	0	0	2
PRSS23	0	0	0	0	0	0	0	0	0	1	0	0	0	1	0	0	0	0	0	2
CSRP1	0	0	0	1	0	0	0	0	0	0	0	0	0	1	0	0	0	0	0	2
USP1	0	0	0	0	0	0	0	0	1	0	0	0	0	0	0	0	0	0	1	2
LDLR	0	0	0	0	0	1	0	0	0	0	0	0	0	0	1	0	0	0	0	2
GSR	0	0	0	0	0	0	0	0	0	0	0	0	1	0	0	0	1	0	0	2
ABI1	1	0	0	0	0	0	0	0	0	0	0	0	0	0	0	0	0	1	0	2
TNC	0	0	0	0	0	0	0	0	0	0	0	0	0	0	1	1	0	0	0	2
CLU	0	0	0	1	0	0	0	0	0	0	0	0	1	0	0	0	0	0	0	2
MAP2K3	0	0	0	0	0	0	0	0	0	0	0	1	0	0	1	0	0	0	0	2
IGFBP4	0	0	0	0	0	0	0	0	0	1	0	0	0	0	0	1	0	0	0	2
IGFBP3	0	0	0	0	1	0	0	0	0	0	0	0	0	0	0	1	0	0	0	2
RAB31	0	0	0	0	0	0	1	0	0	1	0	0	0	0	0	0	0	0	0	2
NHP2	0	1	0	0	0	0	0	0	0	0	0	0	0	0	0	0	0	0	1	2
FKBP5	0	0	0	0	0	0	0	0	0	1	0	0	0	0	0	0	1	0	0	2
MCL1	0	0	0	0	0	0	0	0	0	0	0	0	1	0	1	0	0	0	0	2
BCL3	1	0	0	0	0	0	0	0	0	0	0	0	0	0	1	0	0	0	0	2
MAFF	0	0	0	1	0	0	0	0	0	0	0	0	0	0	1	0	0	0	0	2
CPE	0	0	0	0	1	0	0	0	0	1	0	0	0	0	0	0	0	0	0	2
NGF	0	0	0	0	1	0	0	0	0	0	0	1	0	0	0	0	0	0	0	2
SMC1A	0	0	0	0	0	0	0	0	1	0	0	0	0	0	0	0	0	1	0	2
DNAJC3	0	1	0	0	0	0	0	0	0	0	0	0	1	0	0	0	0	0	0	2
LCK	1	0	0	0	0	0	0	0	0	0	0	1	0	0	0	0	0	0	0	2
SEMA3B	0	0	0	0	1	0	0	0	0	1	0	0	0	0	0	0	0	0	0	2
BAK1	0	0	0	0	0	0	0	1	0	0	1	0	0	0	0	0	0	0	0	2
ADRM1	0	0	0	0	0	1	0	0	0	0	0	0	0	0	0	0	1	0	0	2
MARCKS	0	0	0	0	0	0	0	0	0	0	0	0	0	0	1	0	0	1	0	2
APP	0	0	0	0	0	0	0	1	0	0	0	0	1	0	0	0	0	0	0	2
RPS6KA3	0	0	0	0	0	0	0	0	0	0	0	1	0	0	0	0	1	0	0	2
IL1R1	0	0	0	0	0	1	0	0	0	0	1	0	0	0	0	0	0	0	0	2
SPTBN1	0	0	0	0	0	0	1	0	0	0	0	0	0	0	0	0	0	1	0	2
GADD45B	0	0	0	0	0	0	0	0	0	0	0	0	1	0	1	0	0	0	0	2
TSC22D1	0	0	0	0	0	0	0	1	0	0	0	0	0	0	0	0	1	0	0	2
RHOG	0	0	0	1	0	1	0	0	0	0	0	0	0	0	0	0	0	0	0	2
RHOF	0	0	1	0	0	0	0	0	0	0	0	0	0	0	0	0	0	1	0	2
C1QA	0	0	0	1	0	0	0	0	0	0	0	0	0	1	0	0	0	0	0	2
SLC20A1	0	0	0	0	0	0	1	0	0	0	0	0	1	0	0	0	0	0	0	2
MPZL2	0	0	1	0	1	0	0	0	0	0	0	0	0	0	0	0	0	0	0	2
RANBP1	0	0	0	0	0	0	0	0	1	0	0	0	0	0	0	0	0	0	1	2
SPCS3	0	1	0	0	0	0	0	0	0	0	0	0	0	0	0	0	1	0	0	2
KRT19	0	0	0	0	0	0	0	0	0	1	0	0	0	0	0	0	1	0	0	2
COMP	0	0	0	0	0	0	0	0	0	0	0	0	0	1	0	1	0	0	0	2
ARHGDIA	0	0	0	0	0	0	0	0	0	0	0	1	0	0	0	0	0	1	0	2
GUCY1A1	0	0	0	0	1	0	0	0	0	0	0	0	0	0	0	0	1	0	0	2
DPP4	0	0	0	1	0	0	0	0	0	0	0	0	0	1	0	0	0	0	0	2
MYH10	0	0	1	0	0	0	0	0	0	0	0	0	0	0	0	0	0	1	0	2
HSPA5	0	1	0	1	0	0	0	0	0	0	0	0	0	0	0	0	0	0	0	2
NFKBIA	0	0	0	0	0	1	0	0	0	0	0	0	0	0	1	0	0	0	0	2
DOCK4	0	0	0	1	0	0	0	0	0	0	0	0	0	0	0	0	0	1	0	2
CXCL3	0	0	0	0	0	0	0	0	0	0	1	0	0	0	1	0	0	0	0	2
KYNU	0	0	0	1	0	0	0	0	0	0	0	0	0	0	1	0	0	0	0	2
CASP4	0	0	0	1	0	0	0	0	0	0	0	0	1	0	0	0	0	0	0	2
PDE4B	0	0	0	0	0	1	0	0	0	0	0	0	0	0	1	0	0	0	0	2
KLF10	0	0	0	0	0	0	1	0	0	0	0	0	0	0	1	0	0	0	0	2
CTPS1	0	0	0	0	0	0	0	0	1	0	0	0	0	0	0	0	0	0	1	2
ALDH1A3	0	0	0	0	1	0	0	0	0	0	0	0	0	0	0	0	1	0	0	2
CDH11	0	0	1	0	0	0	0	0	0	0	0	0	0	0	0	1	0	0	0	2
DOCK2	0	0	0	0	1	0	0	0	0	0	0	0	0	0	0	0	0	1	0	2
GNA15	0	0	0	0	0	1	0	0	0	0	0	0	1	0	0	0	0	0	0	2
NAP1L1	0	0	0	0	0	0	0	0	1	0	0	0	0	0	0	0	0	0	1	2
DEK	0	0	0	0	0	0	0	0	1	0	0	0	0	0	0	0	0	0	1	2
WEE1	0	0	0	0	0	0	0	0	1	0	0	0	1	0	0	0	0	0	0	2
BAX	0	0	0	0	0	0	0	1	0	0	0	0	1	0	0	0	0	0	0	2
ABCE1	1	0	0	0	0	0	0	0	0	0	0	0	0	0	0	0	0	0	1	2
ATF1	0	0	0	0	0	0	0	0	0	0	0	1	0	0	0	0	0	0	0	1
GMFB	0	0	0	1	0	0	0	0	0	0	0	0	0	0	0	0	0	0	0	1
TFRC	0	0	0	0	0	0	0	0	1	0	0	0	0	0	0	0	0	0	0	1
POP4	0	1	0	0	0	0	0	0	0	0	0	0	0	0	0	0	0	0	0	1
PREX1	0	0	0	0	0	0	0	0	0	0	0	0	0	0	0	0	0	1	0	1
PSMD7	0	0	0	0	0	0	0	0	0	0	0	0	0	0	0	0	0	0	1	1
PPP4R2	0	0	0	0	0	0	0	0	0	0	0	0	0	0	0	0	0	1	0	1
AKT3	0	0	1	0	0	0	0	0	0	0	0	0	0	0	0	0	0	0	0	1
DPYSL3	0	0	0	0	0	0	0	0	0	0	0	0	0	0	0	1	0	0	0	1
PSMD3	0	0	0	0	0	0	0	0	0	0	0	0	0	0	0	0	0	0	1	1
STARD7	0	0	0	0	0	0	0	0	0	0	0	0	0	0	0	0	0	0	1	1
DNTTIP2	0	0	0	0	0	0	0	1	0	0	0	0	0	0	0	0	0	0	0	1
PRKAB1	0	0	0	0	0	0	0	1	0	0	0	0	0	0	0	0	0	0	0	1
BCR	0	0	0	0	0	0	0	0	0	0	0	0	0	0	0	0	0	1	0	1
DDX39A	0	0	0	0	0	0	0	0	1	0	0	0	0	0	0	0	0	0	0	1
FEZ1	0	0	0	0	0	0	0	0	0	0	0	0	1	0	0	0	0	0	0	1
CLNS1A	0	0	0	0	0	0	0	0	0	0	0	0	0	0	0	0	0	0	1	1
ATF6	0	1	0	0	0	0	0	0	0	0	0	0	0	0	0	0	0	0	0	1
ATF4	0	1	0	0	0	0	0	0	0	0	0	0	0	0	0	0	0	0	0	1
SKAP2	0	0	1	0	0	0	0	0	0	0	0	0	0	0	0	0	0	0	0	1
ZNF277	0	0	0	0	1	0	0	0	0	0	0	0	0	0	0	0	0	0	0	1
SLBP	0	0	0	0	0	0	0	0	1	0	0	0	0	0	0	0	0	0	0	1
SET	0	0	0	0	0	0	0	0	0	0	0	0	0	0	0	0	0	0	1	1
PDGFA	0	0	0	0	0	0	0	1	0	0	0	0	0	0	0	0	0	0	0	1
IQGAP2	0	0	0	0	0	0	0	0	0	0	0	0	0	0	0	0	1	0	0	1
PLA2G7	0	0	0	1	0	0	0	0	0	0	0	0	0	0	0	0	0	0	0	1
HSD11B1	0	0	0	0	1	0	0	0	0	0	0	0	0	0	0	0	0	0	0	1
EPB41L3	0	0	0	0	1	0	0	0	0	0	0	0	0	0	0	0	0	0	0	1
HEXIM1	0	0	0	0	0	0	0	1	0	0	0	0	0	0	0	0	0	0	0	1
CADM3	0	0	1	0	0	0	0	0	0	0	0	0	0	0	0	0	0	0	0	1
CREBBP	0	0	0	0	0	0	0	0	0	0	0	0	1	0	0	0	0	0	0	1
TIPARP	0	0	0	0	0	0	0	0	0	0	0	0	0	0	1	0	0	0	0	1
EIF2AK2	0	0	0	0	0	1	0	0	0	0	0	0	0	0	0	0	0	0	0	1
MRPL23	0	0	0	0	0	0	0	0	0	0	0	0	0	0	0	0	0	0	1	1
COL1A1	0	0	0	0	0	0	0	0	0	0	0	0	0	0	0	1	0	0	0	1
COL1A2	0	0	0	0	0	0	0	0	0	0	0	0	0	0	0	1	0	0	0	1
EZH2	0	0	0	0	0	0	0	0	1	0	0	0	0	0	0	0	0	0	0	1
ARF1	0	0	0	0	0	0	0	0	0	0	0	1	0	0	0	0	0	0	0	1
RPLP0	0	0	0	0	0	0	0	0	0	0	0	0	0	0	0	0	0	0	1	1
CTCF	0	0	0	0	0	0	0	0	1	0	0	0	0	0	0	0	0	0	0	1
ECSIT	0	0	0	0	0	0	0	0	0	0	0	1	0	0	0	0	0	0	0	1
IKBKB	1	0	0	0	0	0	0	0	0	0	0	0	0	0	0	0	0	0	0	1
JAK2	1	0	0	0	0	0	0	0	0	0	0	0	0	0	0	0	0	0	0	1
DUSP3	0	0	0	0	0	0	0	0	0	0	0	1	0	0	0	0	0	0	0	1
DDB2	0	0	0	0	0	0	0	1	0	0	0	0	0	0	0	0	0	0	0	1
VAMP8	0	0	0	0	0	0	0	1	0	0	0	0	0	0	0	0	0	0	0	1
SLC7A5	0	1	0	0	0	0	0	0	0	0	0	0	0	0	0	0	0	0	0	1
PSMA4	0	0	0	0	0	0	0	0	0	0	0	0	0	0	0	0	0	0	1	1
PSMA1	0	0	0	0	0	0	0	0	0	0	0	0	0	0	0	0	0	0	1	1
CDC42EP4	0	0	0	0	0	0	0	0	0	0	0	0	0	0	0	0	0	1	0	1
DPYD	0	0	0	0	0	0	0	0	0	0	0	0	1	0	0	0	0	0	0	1
CKS2	0	0	0	0	0	0	0	0	1	0	0	0	0	0	0	0	0	0	0	1
PAFAH1B1	0	0	0	0	0	0	0	0	0	0	0	0	0	0	0	0	0	1	0	1
ARF6	0	0	0	0	0	0	0	0	0	0	0	0	0	0	0	0	0	1	0	1
RNASEL	0	0	0	0	0	0	0	0	0	0	0	0	1	0	0	0	0	0	0	1
STAU1	0	0	0	0	0	0	0	0	0	0	0	0	0	0	0	0	0	1	0	1
ODC1	0	0	0	0	0	0	0	0	0	0	0	0	0	0	0	0	0	0	1	1
SDAD1	0	1	0	0	0	0	0	0	0	0	0	0	0	0	0	0	0	0	0	1
PTGS2	0	0	0	0	0	0	0	0	0	0	0	0	0	0	1	0	0	0	0	1
SLC7A2	0	0	0	0	0	1	0	0	0	0	0	0	0	0	0	0	0	0	0	1
UNG	0	0	0	0	0	0	0	0	1	0	0	0	0	0	0	0	0	0	0	1
FSTL3	0	0	0	0	0	0	0	0	0	0	0	0	0	0	0	1	0	0	0	1
HLA-DMA	1	0	0	0	0	0	0	0	0	0	0	0	0	0	0	0	0	0	0	1
HLA-DMB	1	0	0	0	0	0	0	0	0	0	0	0	0	0	0	0	0	0	0	1
EXOSC10	0	1	0	0	0	0	0	0	0	0	0	0	0	0	0	0	0	0	0	1
PSMB2	0	0	0	0	0	0	0	0	0	0	0	0	0	0	0	0	0	0	1	1
PSMB3	0	0	0	0	0	0	0	0	0	0	0	0	0	0	0	0	0	0	1	1
RICTOR	0	0	0	0	0	0	0	0	0	0	0	0	0	0	0	0	0	1	0	1
FLNC	0	0	1	0	0	0	0	0	0	0	0	0	0	0	0	0	0	0	0	1
SLC16A1	0	0	0	0	0	0	0	0	0	1	0	0	0	0	0	0	0	0	0	1
ATAD2	0	0	0	0	0	0	0	0	1	0	0	0	0	0	0	0	0	0	0	1
STAT3	0	0	0	0	0	0	0	0	0	0	1	0	0	0	0	0	0	0	0	1
PSMB8	0	0	0	0	1	0	0	0	0	0	0	0	0	0	0	0	0	0	0	1
PSMB9	0	0	0	1	0	0	0	0	0	0	0	0	0	0	0	0	0	0	0	1
SKI	0	0	0	0	0	0	1	0	0	0	0	0	0	0	0	0	0	0	0	1
PSMC4	0	0	0	0	0	0	0	0	0	0	0	0	0	0	0	0	0	0	1	1
APEX1	0	0	0	0	0	0	0	0	0	0	0	0	0	0	0	0	0	0	1	1
CDKN3	0	0	0	0	0	0	0	0	1	0	0	0	0	0	0	0	0	0	0	1
HDDC2	0	0	0	0	0	0	0	0	0	0	0	0	0	0	0	0	0	0	1	1
GPR65	1	0	0	0	0	0	0	0	0	0	0	0	0	0	0	0	0	0	0	1
NCF4	1	0	0	0	0	0	0	0	0	0	0	0	0	0	0	0	0	0	0	1
LY75	1	0	0	0	0	0	0	0	0	0	0	0	0	0	0	0	0	0	0	1
UBE2D1	1	0	0	0	0	0	0	0	0	0	0	0	0	0	0	0	0	0	0	1
SLA	0	0	0	0	0	0	0	0	0	0	0	1	0	0	0	0	0	0	0	1
EFEMP2	0	0	0	0	0	0	0	0	0	0	0	0	0	0	0	1	0	0	0	1
SESN1	0	0	0	0	0	0	0	1	0	0	0	0	0	0	0	0	0	0	0	1
RUVBL2	0	0	0	0	0	0	0	0	0	0	0	0	0	0	0	0	0	0	1	1
LEPR	0	0	0	0	0	0	0	0	0	0	1	0	0	0	0	0	0	0	0	1
NEK2	0	0	0	0	0	0	0	0	0	0	0	0	0	0	0	0	0	1	0	1
HLA-DOA	1	0	0	0	0	0	0	0	0	0	0	0	0	0	0	0	0	0	0	1
AP2M1	0	0	0	0	0	0	0	0	0	0	0	1	0	0	0	0	0	0	0	1
EIF1AX	0	0	0	0	0	0	0	0	0	0	0	0	0	0	0	0	0	0	1	1
UBE2E1	0	0	0	0	0	0	0	0	0	0	0	0	0	0	0	0	0	0	1	1
PIAS1	0	0	0	0	0	0	0	0	0	0	0	0	0	0	0	0	1	0	0	1
MAF	0	0	0	0	0	0	0	0	0	0	0	0	0	0	0	0	1	0	0	1
MAPKAPK3	0	0	0	0	0	0	0	1	0	0	0	0	0	0	0	0	0	0	0	1
SMS	0	0	0	0	0	0	0	0	0	0	0	0	0	0	0	0	1	0	0	1
KPNB1	0	0	0	0	0	0	0	0	0	0	0	0	0	0	0	0	0	0	1	1
DSC3	0	0	1	0	0	0	0	0	0	0	0	0	0	0	0	0	0	0	0	1
LY6E	0	0	0	0	0	1	0	0	0	0	0	0	0	0	0	0	0	0	0	1
SHC1	0	1	0	0	0	0	0	0	0	0	0	0	0	0	0	0	0	0	0	1
LY96	0	0	0	0	1	0	0	0	0	0	0	0	0	0	0	0	0	0	0	1
UAP1	0	0	0	0	0	0	0	0	0	0	0	0	0	0	0	0	1	0	0	1
FOXO3	0	0	0	0	0	0	0	1	0	0	0	0	0	0	0	0	0	0	0	1
SLC9A3R1	0	0	0	0	0	0	0	0	0	1	0	0	0	0	0	0	0	0	0	1
G3BP1	0	0	0	0	0	0	0	0	0	0	0	0	0	0	0	0	0	0	1	1
EIF4EBP1	0	1	0	0	0	0	0	0	0	0	0	0	0	0	0	0	0	0	0	1
EVI5	0	0	0	0	1	0	0	0	0	0	0	0	0	0	0	0	0	0	0	1
SLC38A2	0	0	0	0	0	0	0	0	0	0	0	0	0	0	0	0	1	0	0	1
SAC3D1	0	0	0	0	0	0	0	0	0	0	0	0	0	0	0	0	0	1	0	1
NOP14	0	1	0	0	0	0	0	0	0	0	0	0	0	0	0	0	0	0	0	1
NOP16	0	0	0	0	0	0	0	0	0	0	0	0	0	0	0	0	0	0	1	1
FUS	0	1	0	0	0	0	0	0	0	0	0	0	0	0	0	0	0	0	0	1
ZBTB16	0	0	0	0	0	0	0	1	0	0	0	0	0	0	0	0	0	0	0	1
GOT2	0	0	0	0	0	0	0	0	0	0	0	0	0	0	0	0	0	0	1	1
LY86	1	0	0	0	0	0	0	0	0	0	0	0	0	0	0	0	0	0	0	1
EEF2	0	1	0	0	0	0	0	0	0	0	0	0	0	0	0	0	0	0	0	1
NDC80	0	0	0	0	0	0	0	0	0	0	0	0	0	0	0	0	0	1	0	1
ARPC2	0	0	1	0	0	0	0	0	0	0	0	0	0	0	0	0	0	0	0	1
ARPC3	0	0	0	0	0	0	0	0	0	0	0	1	0	0	0	0	0	0	0	1
TUBGCP6	0	0	0	0	0	0	0	0	0	0	0	0	0	0	0	0	0	1	0	1
TUBGCP3	0	0	0	0	0	0	0	0	0	0	0	0	0	0	0	0	0	1	0	1
NFE2L2	0	0	0	0	0	0	0	0	0	0	0	0	0	0	1	0	0	0	0	1
BCAR3	0	0	0	0	0	0	1	0	0	0	0	0	0	0	0	0	0	0	0	1
KCNK5	0	0	0	0	0	0	0	0	0	1	0	0	0	0	0	0	0	0	0	1
SLC25A3	0	0	0	0	0	0	0	0	0	0	0	0	0	0	0	0	0	0	1	1
ITGAM	0	0	0	1	0	0	0	0	0	0	0	0	0	0	0	0	0	0	0	1
HSP90AB1	0	0	0	0	0	0	0	0	0	0	0	0	0	0	0	0	0	0	1	1
NUMA1	0	0	0	0	0	0	0	0	0	0	0	0	0	0	0	0	0	1	0	1
CAPZB	0	0	0	0	0	0	0	0	0	0	0	0	0	0	0	0	0	1	0	1
NCK2	0	0	0	0	0	0	0	0	0	0	0	0	0	0	0	0	0	1	0	1
ITGB8	0	0	0	0	0	1	0	0	0	0	0	0	0	0	0	0	0	0	0	1
UPP1	0	0	0	0	0	0	0	1	0	0	0	0	0	0	0	0	0	0	0	1
ACP1	0	0	0	0	0	0	0	0	0	0	0	0	0	0	0	0	0	0	1	1
VBP1	0	0	0	0	0	0	0	0	0	0	0	0	0	0	0	0	0	0	1	1
ZNF639	0	0	0	0	1	0	0	0	0	0	0	0	0	0	0	0	0	0	0	1
LCP1	0	0	0	0	1	0	0	0	0	0	0	0	0	0	0	0	0	0	0	1
BCAT1	1	0	0	0	0	0	0	0	0	0	0	0	0	0	0	0	0	0	0	1
MET	0	0	0	0	0	1	0	0	0	0	0	0	0	0	0	0	0	0	0	1
DCTPP1	0	0	0	0	0	0	0	0	1	0	0	0	0	0	0	0	0	0	0	1
PRPS2	0	0	0	0	0	0	0	0	0	0	0	0	0	0	0	0	0	0	1	1
PRPS1	0	0	0	0	0	0	0	0	1	0	0	0	0	0	0	0	0	0	0	1
HSD17B14	0	0	0	0	0	0	0	0	0	0	0	0	0	0	0	0	1	0	0	1
PRCP	0	0	0	1	0	0	0	0	0	0	0	0	0	0	0	0	0	0	0	1
SRM	0	0	0	0	0	0	0	0	0	0	0	0	0	0	0	0	0	0	1	1
CDC42	0	0	0	0	0	0	0	0	0	0	0	0	0	0	0	0	0	1	0	1
EIF4H	0	0	0	0	0	0	0	0	0	0	0	0	0	0	0	0	0	0	1	1
HNRNPA1	0	0	0	0	0	0	0	0	0	0	0	0	0	0	0	0	0	0	1	1
PTPN1	0	0	0	0	0	0	0	0	0	0	1	0	0	0	0	0	0	0	0	1
HNRNPA3	0	0	0	0	0	0	0	0	0	0	0	0	0	0	0	0	0	0	1	1
CNBP	0	0	0	0	0	0	0	0	0	0	0	0	0	0	0	0	0	0	1	1
MERTK	0	0	0	0	0	0	0	0	0	0	0	0	0	0	0	0	1	0	0	1
GZMK	0	0	0	1	0	0	0	0	0	0	0	0	0	0	0	0	0	0	0	1
MYO1E	0	0	0	0	0	0	0	0	0	0	0	0	0	0	0	0	0	1	0	1
PRC1	0	0	0	0	0	0	0	0	0	0	0	0	0	0	0	0	0	1	0	1
IL2RA	1	0	0	0	0	0	0	0	0	0	0	0	0	0	0	0	0	0	0	1
EIF3J	0	0	0	0	0	0	0	0	0	0	0	0	0	0	0	0	0	0	1	1
FCGR2B	1	0	0	0	0	0	0	0	0	0	0	0	0	0	0	0	0	0	0	1
SEC24D	0	0	0	0	0	0	0	0	0	0	0	0	0	0	0	0	1	0	0	1
PTPN2	0	0	0	0	0	0	0	0	0	0	1	0	0	0	0	0	0	0	0	1
EIF3B	0	0	0	0	0	0	0	0	0	0	0	0	0	0	0	0	0	0	1	1
EIF4A2	0	1	0	0	0	0	0	0	0	0	0	0	0	0	0	0	0	0	0	1
JPT1	0	0	0	0	0	0	0	0	1	0	0	0	0	0	0	0	0	0	0	1
SPON1	0	0	0	0	1	0	0	0	0	0	0	0	0	0	0	0	0	0	0	1
CCNK	0	0	0	0	0	0	0	1	0	0	0	0	0	0	0	0	0	0	0	1
EIF4A3	0	1	0	0	0	0	0	0	0	0	0	0	0	0	0	0	0	0	0	1
IFI30	0	0	0	0	0	0	0	1	0	0	0	0	0	0	0	0	0	0	0	1
ACTB	0	0	1	0	0	0	0	0	0	0	0	0	0	0	0	0	0	0	0	1
UBE2L3	0	0	0	0	0	0	0	0	0	0	0	0	0	0	0	0	0	0	1	1
UXT	0	0	0	0	0	0	0	0	0	0	0	0	0	0	0	0	0	1	0	1
SNRPD2	0	0	0	0	0	0	0	0	0	0	0	0	0	0	0	0	0	0	1	1
TRIM28	0	0	0	0	0	0	0	0	0	0	0	0	0	0	0	0	0	0	1	1
SNRPD1	0	0	0	0	0	0	0	0	0	0	0	0	0	0	0	0	0	0	1	1
ANPEP	0	0	0	0	0	0	0	0	0	0	0	0	0	0	0	1	0	0	0	1
CCN2	0	0	0	0	0	0	0	0	0	0	0	0	0	0	0	1	0	0	0	1
FBXO5	0	0	0	0	0	0	0	0	0	0	0	0	0	0	0	0	0	1	0	1
SNRPD3	0	0	0	0	0	0	0	0	0	0	0	0	0	0	0	0	0	0	1	1
ST6GAL1	0	0	0	0	1	0	0	0	0	0	0	0	0	0	0	0	0	0	0	1
SMARCC1	0	0	0	0	0	0	0	0	0	0	0	0	0	0	0	0	0	0	1	1
IMP3	0	1	0	0	0	0	0	0	0	0	0	0	0	0	0	0	0	0	0	1
ACTN1	0	0	0	0	0	0	0	0	0	0	0	0	0	0	0	0	1	0	0	1
CSNK1D	0	0	0	0	0	0	0	0	0	0	0	0	0	0	0	0	0	1	0	1
TM4SF1	0	0	0	0	0	0	0	1	0	0	0	0	0	0	0	0	0	0	0	1
SFRP4	0	0	0	0	0	0	0	0	0	0	0	0	0	0	0	1	0	0	0	1
SFRP1	0	0	0	0	0	0	0	0	0	0	0	0	0	0	0	1	0	0	0	1
SLPI	0	0	0	0	1	0	0	0	0	0	0	0	0	0	0	0	0	0	0	1
CSNK2B	0	0	0	0	0	0	0	0	0	0	0	1	0	0	0	0	0	0	0	1
KDELR3	0	1	0	0	0	0	0	0	0	0	0	0	0	0	0	0	0	0	0	1
LAP3	0	0	0	1	0	0	0	0	0	0	0	0	0	0	0	0	0	0	0	1
MXRA5	0	0	0	0	0	0	0	0	0	0	0	0	0	0	0	1	0	0	0	1
RRAD	0	0	0	0	0	0	0	1	0	0	0	0	0	0	0	0	0	0	0	1
CD1D	1	0	0	0	0	0	0	0	0	0	0	0	0	0	0	0	0	0	0	1
GSPT1	0	0	0	0	0	0	0	0	0	0	0	0	0	0	0	0	0	0	1	1
UBE2J1	0	0	0	0	0	0	0	0	0	0	0	0	0	0	0	0	1	0	0	1
ANKH	0	0	0	0	0	0	0	0	0	0	0	0	0	0	0	0	1	0	0	1
TSPAN7	0	0	0	0	1	0	0	0	0	0	0	0	0	0	0	0	0	0	0	1
TSPAN4	0	0	1	0	0	0	0	0	0	0	0	0	0	0	0	0	0	0	0	1
LYAR	0	0	0	0	0	0	0	0	1	0	0	0	0	0	0	0	0	0	0	1
SEC31A	0	1	0	0	0	0	0	0	0	0	0	0	0	0	0	0	0	0	0	1
MSR1	0	0	0	0	0	1	0	0	0	0	0	0	0	0	0	0	0	0	0	1
APOBEC3G	0	0	0	1	0	0	0	0	0	0	0	0	0	0	0	0	0	0	0	1
XRCC5	0	0	0	0	0	0	0	0	0	0	0	0	0	0	0	0	1	0	0	1
OSGIN1	0	0	0	0	0	0	0	1	0	0	0	0	0	0	0	0	0	0	0	1
PAICS	0	0	0	0	0	0	0	0	1	0	0	0	0	0	0	0	0	0	0	1
BST2	0	0	0	0	0	1	0	0	0	0	0	0	0	0	0	0	0	0	0	1
ANLN	0	0	0	0	0	0	0	0	0	0	0	0	0	0	0	0	0	1	0	1
AIMP2	0	0	0	0	0	0	0	0	0	0	0	0	0	0	0	0	0	0	1	1
CD209	0	0	1	0	0	0	0	0	0	0	0	0	0	0	0	0	0	0	0	1
ID1	0	0	0	0	0	0	1	0	0	0	0	0	0	0	0	0	0	0	0	1
CALU	0	0	0	0	0	0	0	0	0	0	0	0	0	0	0	1	0	0	0	1
ID3	0	0	0	0	0	0	1	0	0	0	0	0	0	0	0	0	0	0	0	1
FKBP14	0	1	0	0	0	0	0	0	0	0	0	0	0	0	0	0	0	0	0	1
KIF11	0	0	0	0	0	0	0	0	0	0	0	0	0	0	0	0	0	1	0	1
HERPUD1	0	1	0	0	0	0	0	0	0	0	0	0	0	0	0	0	0	0	0	1
AKAP13	0	0	0	0	0	0	0	0	0	0	0	0	0	0	0	0	0	1	0	1
CTSO	0	0	0	1	0	0	0	0	0	0	0	0	0	0	0	0	0	0	0	1
PCM1	0	0	0	0	0	0	0	0	0	0	0	0	0	0	0	0	0	1	0	1
CTSL	0	0	0	1	0	0	0	0	0	0	0	0	0	0	0	0	0	0	0	1
DHX15	0	0	0	0	0	0	0	0	0	0	0	0	0	0	0	0	0	0	1	1
KIF1B	0	0	0	0	0	0	0	0	0	0	0	0	0	0	0	0	0	1	0	1
CTSF	0	0	0	0	0	0	0	1	0	0	0	0	0	0	0	0	0	0	0	1
CCR5	1	0	0	0	0	0	0	0	0	0	0	0	0	0	0	0	0	0	0	1
CTSC	0	0	0	1	0	0	0	0	0	0	0	0	0	0	0	0	0	0	0	1
CCR2	1	0	0	0	0	0	0	0	0	0	0	0	0	0	0	0	0	0	0	1
IL10	1	0	0	0	0	0	0	0	0	0	0	0	0	0	0	0	0	0	0	1
CCT3	0	0	0	0	0	0	0	0	0	0	0	0	0	0	0	0	0	0	1	1
CCT2	0	0	0	0	0	0	0	0	0	0	0	0	0	0	0	0	0	0	1	1
PABPC4	0	0	0	0	0	0	0	0	0	0	0	0	0	0	0	0	0	0	1	1
ANO1	0	0	0	0	1	0	0	0	0	0	0	0	0	0	0	0	0	0	0	1
RAP2B	0	0	0	0	0	0	0	1	0	0	0	0	0	0	0	0	0	0	0	1
GAL	0	0	0	0	0	0	0	0	0	1	0	0	0	0	0	0	0	0	0	1
CANX	0	0	0	0	0	0	0	0	0	0	0	0	0	0	0	0	0	0	1	1
ARHGEF3	0	0	0	0	0	0	0	0	0	0	0	0	0	0	0	0	0	1	0	1
CD48	0	0	0	0	0	1	0	0	0	0	0	0	0	0	0	0	0	0	0	1
PABPC1	0	0	0	0	0	0	0	0	0	0	0	0	0	0	0	0	0	0	1	1
FJX1	0	0	0	0	0	0	0	0	0	0	0	0	0	0	1	0	0	0	0	1
FOXC1	0	0	0	0	0	0	0	0	0	1	0	0	0	0	0	0	0	0	0	1
TMPRSS3	0	0	0	0	0	0	0	0	0	1	0	0	0	0	0	0	0	0	0	1
NEXN	0	0	1	0	0	0	0	0	0	0	0	0	0	0	0	0	0	0	0	1
CAMKK2	0	0	0	0	0	0	0	0	0	0	0	0	0	0	0	0	1	0	0	1
EXOSC7	0	0	0	0	0	0	0	0	0	0	0	0	0	0	0	0	0	0	1	1
PAK1	0	0	0	0	0	0	0	0	0	0	0	0	1	0	0	0	0	0	0	1
EXOSC4	0	1	0	0	0	0	0	0	0	0	0	0	0	0	0	0	0	0	0	1
NFIL3	0	0	0	0	0	0	0	0	0	0	0	0	0	0	1	0	0	0	0	1
EXOSC9	0	1	0	0	0	0	0	0	0	0	0	0	0	0	0	0	0	0	0	1
CCT7	0	0	0	0	0	0	0	0	0	0	0	0	0	0	0	0	0	0	1	1
EXOSC1	0	1	0	0	0	0	0	0	0	0	0	0	0	0	0	0	0	0	0	1
CCT4	0	0	0	0	0	0	0	0	0	0	0	0	0	0	0	0	0	0	1	1
CD74	1	0	0	0	0	0	0	0	0	0	0	0	0	0	0	0	0	0	0	1
IL33	0	0	0	0	1	0	0	0	0	0	0	0	0	0	0	0	0	0	0	1
DYNC1H1	0	0	0	0	0	0	0	0	0	0	0	0	0	0	0	0	0	1	0	1
TMEM176B	0	0	0	0	1	0	0	0	0	0	0	0	0	0	0	0	0	0	0	1
TMEM176A	0	0	0	0	1	0	0	0	0	0	0	0	0	0	0	0	0	0	0	1
OSM	0	0	0	0	0	1	0	0	0	0	0	0	0	0	0	0	0	0	0	1
RPA2	0	0	0	0	0	0	0	0	1	0	0	0	0	0	0	0	0	0	0	1
VEGFC	0	0	0	0	0	0	0	0	0	0	0	0	0	0	0	1	0	0	0	1
KLK10	0	0	0	0	0	0	0	0	0	1	0	0	0	0	0	0	0	0	0	1
KLK11	0	0	0	0	0	0	0	0	0	1	0	0	0	0	0	0	0	0	0	1
RIT1	0	0	0	0	0	0	0	0	0	0	0	1	0	0	0	0	0	0	0	1
CCNG1	0	0	0	0	0	0	0	1	0	0	0	0	0	0	0	0	0	0	0	1
HNRNPA2B1	0	0	0	0	0	0	0	0	0	0	0	0	0	0	0	0	0	0	1	1
HDGF	0	0	0	0	0	0	0	0	0	0	0	0	0	0	0	0	0	0	1	1
PLVAP	0	0	0	0	1	0	0	0	0	0	0	0	0	0	0	0	0	0	0	1
PRDM4	0	0	0	1	0	0	0	0	0	0	0	0	0	0	0	0	0	0	0	1
BUB1B	0	0	0	0	0	0	0	0	1	0	0	0	0	0	0	0	0	0	0	1
ACTG2	0	0	1	0	0	0	0	0	0	0	0	0	0	0	0	0	0	0	0	1
ETS2	0	0	0	0	0	0	0	0	0	0	0	0	0	0	1	0	0	0	0	1
LOXL1	0	0	0	0	0	0	0	0	0	0	0	0	0	0	0	1	0	0	0	1
ACTG1	0	0	1	0	0	0	0	0	0	0	0	0	0	0	0	0	0	0	0	1
RGS4	0	0	0	0	0	0	0	0	0	0	0	0	0	0	0	1	0	0	0	1
KHSRP	0	1	0	0	0	0	0	0	0	0	0	0	0	0	0	0	0	0	0	1
CAPN2	0	0	0	0	0	0	0	0	0	0	0	0	0	1	0	0	0	0	0	1
TGM2	0	0	0	0	0	0	0	0	0	0	0	0	0	0	0	1	0	0	0	1
SLC30A5	0	1	0	0	0	0	0	0	0	0	0	0	0	0	0	0	0	0	0	1
CYBB	0	0	0	0	0	1	0	0	0	0	0	0	0	0	0	0	0	0	0	1
PCOLCE	0	0	0	0	0	0	0	0	0	0	0	0	0	0	0	1	0	0	0	1
MID1	0	0	0	0	0	0	0	0	0	0	0	0	0	0	0	0	0	1	0	1
PROCR	0	0	0	0	0	0	0	1	0	0	0	0	0	0	0	0	0	0	0	1
ADAM17	0	0	0	0	1	0	0	0	0	0	0	0	0	0	0	0	0	0	0	1
ADAM15	0	0	1	0	0	0	0	0	0	0	0	0	0	0	0	0	0	0	0	1
CD8A	1	0	0	0	0	0	0	0	0	0	0	0	0	0	0	0	0	0	0	1
DKC1	0	1	0	0	0	0	0	0	0	0	0	0	0	0	0	0	0	0	0	1
GPD2	0	0	0	1	0	0	0	0	0	0	0	0	0	0	0	0	0	0	0	1
PPIF	0	0	0	0	0	0	0	0	0	1	0	0	0	0	0	0	0	0	0	1
PPIB	0	0	0	0	0	0	0	0	0	0	0	0	0	0	0	1	0	0	0	1
NNMT	0	0	0	0	0	0	0	0	0	0	0	0	0	0	0	1	0	0	0	1
PSMD14	0	0	0	0	0	0	0	0	0	0	0	0	0	0	0	0	0	0	1	1
CNN2	0	0	1	0	0	0	0	0	0	0	0	0	0	0	0	0	0	0	0	1
GRK2	0	0	0	0	0	0	0	0	0	0	0	1	0	0	0	0	0	0	0	1
IRAK1	0	0	0	0	0	0	0	1	0	0	0	0	0	0	0	0	0	0	0	1
CALD1	0	0	0	0	0	0	0	0	0	0	0	0	0	0	0	1	0	0	0	1
MSC	0	0	0	0	0	0	0	0	0	0	0	0	0	0	1	0	0	0	0	1
TFAP2C	0	0	0	0	0	0	0	0	0	1	0	0	0	0	0	0	0	0	0	1
UBE2I	0	0	0	0	0	0	0	0	0	0	0	0	0	0	0	0	1	0	0	1
VDR	0	0	0	0	0	0	0	1	0	0	0	0	0	0	0	0	0	0	0	1
CRTAM	1	0	0	0	0	0	0	0	0	0	0	0	0	0	0	0	0	0	0	1
HMGA1	0	0	0	0	0	0	0	0	1	0	0	0	0	0	0	0	0	0	0	1
LAYN	0	0	1	0	0	0	0	0	0	0	0	0	0	0	0	0	0	0	0	1
NUP153	0	0	0	0	0	0	0	0	1	0	0	0	0	0	0	0	0	0	0	1
NASP	0	0	0	0	0	0	0	0	1	0	0	0	0	0	0	0	0	0	0	1
COL5A1	0	0	0	0	0	0	0	0	0	0	0	0	0	0	0	1	0	0	0	1
UBE2S	0	0	0	0	0	0	0	0	1	0	0	0	0	0	0	0	0	0	0	1
GNB2	0	0	0	1	0	0	0	0	0	0	0	0	0	0	0	0	0	0	0	1
BHLHE40	0	0	0	0	0	0	0	0	0	0	0	0	0	0	1	0	0	0	0	1
GNB4	0	0	0	1	0	0	0	0	0	0	0	0	0	0	0	0	0	0	0	1
NABP1	0	1	0	0	0	0	0	0	0	0	0	0	0	0	0	0	0	0	0	1
DYRK2	0	0	0	1	0	0	0	0	0	0	0	0	0	0	0	0	0	0	0	1
TNFAIP2	0	0	0	0	0	0	0	0	0	0	0	0	0	0	1	0	0	0	0	1
ATP2A2	0	0	0	0	0	1	0	0	0	0	0	0	0	0	0	0	0	0	0	1
PSIP1	0	0	0	0	0	0	0	0	1	0	0	0	0	0	0	0	0	0	0	1
LAMC2	0	0	1	0	0	0	0	0	0	0	0	0	0	0	0	0	0	0	0	1
TRIAP1	0	0	0	0	0	0	0	1	0	0	0	0	0	0	0	0	0	0	0	1
SEC61A1	0	0	0	0	0	0	0	1	0	0	0	0	0	0	0	0	0	0	0	1
YWHAQ	0	0	0	0	0	0	0	0	0	0	0	0	0	0	0	0	0	0	1	1
ARHGEF12	0	0	0	0	0	0	0	0	0	0	0	0	0	0	0	0	0	1	0	1
NCBP1	0	0	0	0	0	0	0	0	0	0	0	0	0	0	0	0	0	0	1	1
NCBP2	0	0	0	0	0	0	0	0	0	0	0	0	0	0	0	0	0	0	1	1
ETV1	0	0	0	0	1	0	0	0	0	0	0	0	0	0	0	0	0	0	0	1
ETV5	0	0	0	0	1	0	0	0	0	0	0	0	0	0	0	0	0	0	0	1
ACTA2	0	0	0	0	0	0	0	0	0	0	0	0	0	0	0	1	0	0	0	1
IRF2	0	0	0	1	0	0	0	0	0	0	0	0	0	0	0	0	0	0	0	1
ATG4B	0	0	0	0	0	0	0	0	0	0	0	0	0	0	0	0	0	1	0	1
IRF9	0	0	0	0	0	0	0	0	0	0	1	0	0	0	0	0	0	0	0	1
DCTN1	0	1	0	0	0	0	0	0	0	0	0	0	0	0	0	0	0	0	0	1
GOSR2	0	1	0	0	0	0	0	0	0	0	0	0	0	0	0	0	0	0	0	1
PARN	0	1	0	0	0	0	0	0	0	0	0	0	0	0	0	0	0	0	0	1
DDX21	0	0	0	0	0	0	0	0	0	0	0	0	0	0	0	0	0	0	1	1
RNF4	0	0	0	1	0	0	0	0	0	0	0	0	0	0	0	0	0	0	0	1
ACVR1B	0	0	0	0	0	0	0	1	0	0	0	0	0	0	0	0	0	0	0	1
ADD3	0	0	0	0	0	0	0	0	0	1	0	0	0	0	0	0	0	0	0	1
PSMB10	1	0	0	0	0	0	0	0	0	0	0	0	0	0	0	0	0	0	0	1
PDLIM3	0	0	0	0	0	0	0	0	0	1	0	0	0	0	0	0	0	0	0	1
SPOCK2	0	0	0	1	0	0	0	0	0	0	0	0	0	0	0	0	0	0	0	1
PTK2B	0	0	0	0	0	0	0	0	0	0	0	0	0	0	0	0	1	0	0	1
EPS8L2	0	0	0	0	0	0	0	1	0	0	0	0	0	0	0	0	0	0	0	1
SLIT3	0	0	0	0	0	0	0	0	0	0	0	0	0	0	0	1	0	0	0	1
PDLIM4	0	0	0	0	0	0	0	0	0	0	0	0	0	0	0	1	0	0	0	1
RRM2	0	0	0	0	0	0	0	0	1	0	0	0	0	0	0	0	0	0	0	1
PLA2G2A	0	0	0	0	0	0	0	0	0	0	1	0	0	0	0	0	0	0	0	1
SSRP1	0	0	0	0	0	0	0	0	1	0	0	0	0	0	0	0	0	0	0	1
ACVR2A	1	0	0	0	0	0	0	0	0	0	0	0	0	0	0	0	0	0	0	1
MAPK10	0	0	0	0	0	0	0	0	0	0	0	1	0	0	0	0	0	0	0	1
TNIP1	0	0	0	0	0	0	0	0	0	0	0	0	0	0	1	0	0	0	0	1
POLE3	0	0	0	0	0	0	0	0	0	0	0	0	0	0	0	0	0	0	1	1
PTX3	0	0	0	0	0	0	0	0	0	0	0	0	0	0	1	0	0	0	0	1
GPD1L	0	0	0	0	0	0	0	0	0	0	0	0	0	0	0	0	1	0	0	1
CYFIP2	0	0	0	0	0	0	0	1	0	0	0	0	0	0	0	0	0	0	0	1
TRIO	0	0	0	0	0	0	0	0	0	0	0	0	0	0	0	0	0	1	0	1
WIPF1	0	0	0	0	0	0	0	0	0	0	0	0	0	0	0	1	0	0	0	1
HNRNPU	0	0	0	0	0	0	0	0	0	0	0	0	0	0	0	0	0	0	1	1
HNRNPR	0	0	0	0	0	0	0	0	0	0	0	0	0	0	0	0	0	0	1	1
PHB2	0	0	0	0	0	0	0	0	0	0	0	0	0	0	0	0	0	0	1	1
GJA1	0	0	0	0	0	0	0	0	0	0	0	0	0	0	0	1	0	0	0	1
ZMIZ1	0	0	0	0	0	0	0	0	0	0	0	0	0	0	0	0	1	0	0	1
STMN1	0	0	0	0	0	0	0	0	1	0	0	0	0	0	0	0	0	0	0	1
JUNB	0	0	0	0	0	0	0	0	0	0	0	0	0	0	1	0	0	0	0	1
IER2	0	0	0	0	0	0	0	0	0	0	0	0	0	0	1	0	0	0	0	1
CDK5RAP2	0	0	0	0	0	0	0	0	0	0	0	0	0	0	0	0	0	1	0	1
MAP1S	0	0	0	0	0	0	0	0	0	0	0	0	0	0	0	0	0	1	0	1
PRKCD	0	0	0	1	0	0	0	0	0	0	0	0	0	0	0	0	0	0	0	1
FDX1	0	0	0	1	0	0	0	0	0	0	0	0	0	0	0	0	0	0	0	1
ASF1A	0	0	0	0	0	0	0	0	1	0	0	0	0	0	0	0	0	0	0	1
POM121	0	0	0	0	0	0	0	1	0	0	0	0	0	0	0	0	0	0	0	1
PRKDC	0	0	0	0	0	0	0	0	1	0	0	0	0	0	0	0	0	0	0	1
CFI	0	0	0	0	0	0	0	0	0	0	0	0	0	1	0	0	0	0	0	1
XPC	0	0	0	0	0	0	0	1	0	0	0	0	0	0	0	0	0	0	0	1
ABR	0	0	0	0	0	0	0	0	0	0	0	0	0	0	0	0	0	1	0	1
PPP3R1	0	0	0	0	0	0	0	0	0	0	0	0	1	0	0	0	0	0	0	1
PPP4C	0	0	0	1	0	0	0	0	0	0	0	0	0	0	0	0	0	0	0	1
PRDX4	0	0	0	0	0	0	0	0	0	0	0	0	0	0	0	0	0	0	1	1
RAD21	0	0	0	0	0	0	0	0	1	0	0	0	0	0	0	0	0	0	0	1
SERPINH1	0	0	0	0	0	0	0	0	0	0	0	0	0	0	0	1	0	0	0	1
SSR1	0	1	0	0	0	0	0	0	0	0	0	0	0	0	0	0	0	0	0	1
PLEK2	0	0	0	0	1	0	0	0	0	0	0	0	0	0	0	0	0	0	0	1
HLA-DQA1	1	0	0	0	0	0	0	0	0	0	0	0	0	0	0	0	0	0	0	1
PLK3	0	0	0	0	0	0	0	1	0	0	0	0	0	0	0	0	0	0	0	1
ST14	0	0	0	0	0	0	0	1	0	0	0	0	0	0	0	0	0	0	0	1
FOSL2	0	0	0	0	0	0	0	0	0	0	0	0	0	0	1	0	0	0	0	1
EHD1	0	0	0	0	0	0	0	0	0	0	0	0	0	0	1	0	0	0	0	1
PPT1	0	0	0	0	0	0	0	0	0	0	0	0	1	0	0	0	0	0	0	1
SNAI2	0	0	0	0	0	0	0	0	0	0	0	0	0	0	0	1	0	0	0	1
HNRNPC	0	0	0	0	0	0	0	0	0	0	0	0	0	0	0	0	0	0	1	1
ADA	0	0	0	0	0	0	0	1	0	0	0	0	0	0	0	0	0	0	0	1
BTG1	0	0	0	0	0	0	0	1	0	0	0	0	0	0	0	0	0	0	0	1
IFIH1	0	0	0	0	0	0	0	0	0	0	0	0	0	0	1	0	0	0	0	1
PEA15	0	0	0	0	0	0	0	0	0	0	0	0	1	0	0	0	0	0	0	1
ANXA9	0	0	0	0	0	0	0	0	0	1	0	0	0	0	0	0	0	0	0	1
RRP12	0	0	0	0	0	0	0	0	0	0	0	0	0	0	0	0	1	0	0	1
SERPINB8	0	0	0	0	0	0	0	0	0	0	0	0	0	0	1	0	0	0	0	1
GNL3	0	0	0	0	0	0	0	0	0	0	0	0	0	0	0	0	0	0	1	1
TUBB2A	0	1	0	0	0	0	0	0	0	0	0	0	0	0	0	0	0	0	0	1
ZEB1	0	0	0	1	0	0	0	0	0	0	0	0	0	0	0	0	0	0	0	1
TCP1	0	0	0	0	0	0	0	0	0	0	0	0	0	0	0	0	0	0	1	1
RARA	0	0	0	0	0	0	0	0	0	0	0	0	1	0	0	0	0	0	0	1
HCLS1	1	0	0	0	0	0	0	0	0	0	0	0	0	0	0	0	0	0	0	1
GAS1	0	0	0	0	0	0	0	0	0	0	0	0	0	0	0	1	0	0	0	1
PLCB1	0	0	0	0	0	0	0	0	0	0	0	1	0	0	0	0	0	0	0	1
ENG	0	0	0	0	1	0	0	0	0	0	0	0	0	0	0	0	0	0	0	1
CCL11	1	0	0	0	0	0	0	0	0	0	0	0	0	0	0	0	0	0	0	1
SF3B3	0	0	0	0	0	0	0	0	0	0	0	0	0	0	0	0	0	0	1	1
GCNT1	1	0	0	0	0	0	0	0	0	0	0	0	0	0	0	0	0	0	0	1
SGMS2	0	0	0	0	0	1	0	0	0	0	0	0	0	0	0	0	0	0	0	1
LMAN1	0	0	0	0	0	0	0	0	0	0	0	0	0	0	0	0	1	0	0	1
ABI3BP	0	0	0	0	0	0	0	0	0	0	0	0	0	0	0	1	0	0	0	1
PPP1R8	0	0	0	0	0	0	0	0	1	0	0	0	0	0	0	0	0	0	0	1
RPS3	0	0	0	0	0	0	0	0	0	0	0	0	0	0	0	0	0	0	1	1
CCL19	1	0	0	0	0	0	0	0	0	0	0	0	0	0	0	0	0	0	0	1
RPL18	0	0	0	0	0	0	0	0	0	0	0	0	0	0	0	0	0	0	1	1
PAIP1	0	1	0	0	0	0	0	0	0	0	0	0	0	0	0	0	0	0	0	1
FARP1	0	0	0	0	0	0	0	0	0	0	0	0	0	0	0	0	0	1	0	1
IL10RB	0	0	0	0	0	0	0	0	0	0	1	0	0	0	0	0	0	0	0	1
PCGF5	0	0	0	0	0	0	0	0	0	0	0	0	0	0	0	0	0	1	0	1
LAPTM5	0	0	0	0	1	0	0	0	0	0	0	0	0	0	0	0	0	0	0	1
ELP1	0	0	0	0	0	0	0	1	0	0	0	0	0	0	0	0	0	0	0	1
WWP1	0	0	0	0	0	0	0	1	0	0	0	0	0	0	0	0	0	0	0	1
SEPTIN9	0	0	0	0	0	0	0	0	0	0	0	0	0	0	0	0	0	1	0	1
DEF6	0	0	0	0	0	0	0	1	0	0	0	0	0	0	0	0	0	0	0	1
TMEM158	0	0	0	0	1	0	0	0	0	0	0	0	0	0	0	0	0	0	0	1
ZYX	0	0	1	0	0	0	0	0	0	0	0	0	0	0	0	0	0	0	0	1
DGKA	0	0	0	0	0	0	0	1	0	0	0	0	0	0	0	0	0	0	0	1
PROS1	0	0	0	0	0	0	0	0	0	0	0	0	0	1	0	0	0	0	0	1
AHR	0	0	0	0	0	1	0	0	0	0	0	0	0	0	0	0	0	0	0	1
IPO7	0	0	0	0	0	0	0	0	1	0	0	0	0	0	0	0	0	0	0	1
CDH3	0	0	1	0	0	0	0	0	0	0	0	0	0	0	0	0	0	0	0	1
CFL1	0	0	0	0	0	0	0	0	0	0	0	1	0	0	0	0	0	0	0	1
PHLDA2	0	0	0	0	0	0	0	0	0	0	0	0	0	0	1	0	0	0	0	1
TXNL4A	0	0	0	0	0	0	0	0	0	0	0	0	0	0	0	0	0	0	1	1
PHLDA1	0	0	0	0	0	0	0	0	0	0	0	0	0	0	1	0	0	0	0	1
IFNAR2	1	0	0	0	0	0	0	0	0	0	0	0	0	0	0	0	0	0	0	1
TPM4	0	0	0	0	0	0	0	0	0	0	0	0	0	0	0	1	0	0	0	1
TPM1	0	0	0	0	0	0	0	0	0	0	0	0	0	0	0	1	0	0	0	1
IGFBP2	0	0	0	0	0	0	0	0	0	0	0	0	0	0	0	1	0	0	0	1
CEP131	0	0	0	0	0	0	0	0	0	0	0	0	0	0	0	0	0	1	0	1
RPS6	0	0	0	0	0	0	0	0	0	0	0	0	0	0	0	0	0	0	1	1
GTF2F1	0	0	1	0	0	0	0	0	0	0	0	0	0	0	0	0	0	0	0	1
ILF2	0	0	0	0	0	0	0	0	0	0	0	0	0	0	0	0	0	0	1	1
SNRPA	0	0	0	0	0	0	0	0	0	0	0	0	0	0	0	0	0	0	1	1
SNRPB	0	0	0	0	0	0	0	0	1	0	0	0	0	0	0	0	0	0	0	1
DNMT1	0	0	0	0	0	0	0	0	1	0	0	0	0	0	0	0	0	0	0	1
ABHD2	0	0	0	0	0	0	0	0	0	0	0	0	0	0	0	0	1	0	0	1
AK1	0	0	0	0	0	0	0	1	0	0	0	0	0	0	0	0	0	0	0	1
ITPR2	0	0	0	0	0	0	0	0	0	0	0	1	0	0	0	0	0	0	0	1
BAG1	0	0	0	0	0	0	0	0	0	1	0	0	0	0	0	0	0	0	0	1
ABL1	0	0	0	0	0	0	0	0	0	0	0	0	0	0	0	0	0	1	0	1
IGFBP6	0	0	0	0	0	0	0	0	0	0	0	0	1	0	0	0	0	0	0	1
RAB4A	0	0	0	0	0	0	0	0	0	0	0	0	0	0	0	0	1	0	0	1
ASNS	0	1	0	0	0	0	0	0	0	0	0	0	0	0	0	0	0	0	0	1
LSM4	0	1	0	0	0	0	0	0	0	0	0	0	0	0	0	0	0	0	0	1
LSM2	0	0	0	0	0	0	0	0	0	0	0	0	0	0	0	0	0	0	1	1
CDK9	0	0	0	0	0	0	1	0	0	0	0	0	0	0	0	0	0	0	0	1
RCAN1	0	0	0	0	0	0	0	0	0	0	0	0	0	0	1	0	0	0	0	1
CNOT6	0	1	0	0	0	0	0	0	0	0	0	0	0	0	0	0	0	0	0	1
DAB2	0	0	0	0	0	0	0	0	0	0	0	0	0	0	0	1	0	0	0	1
LSM7	0	0	0	0	0	0	0	0	0	0	0	0	0	0	0	0	0	0	1	1
MAFB	0	0	0	0	1	0	0	0	0	0	0	0	0	0	0	0	0	0	0	1
CNOT2	0	1	0	0	0	0	0	0	0	0	0	0	0	0	0	0	0	0	0	1
PLXNB2	0	0	0	0	0	0	0	1	0	0	0	0	0	0	0	0	0	0	0	1
EIF4G3	1	0	0	0	0	0	0	0	0	0	0	0	0	0	0	0	0	0	0	1
EIF4G2	0	0	0	0	0	0	0	0	0	0	0	0	0	0	0	0	0	0	1	1
EIF4G1	0	1	0	0	0	0	0	0	0	0	0	0	0	0	0	0	0	0	0	1
WDR1	0	0	0	0	0	0	0	0	0	0	0	0	0	1	0	0	0	0	0	1
PTPN21	0	0	0	0	0	0	0	0	0	0	0	0	0	0	0	0	1	0	0	1
TRO	0	0	1	0	0	0	0	0	0	0	0	0	0	0	0	0	0	0	0	1
GM2A	0	0	0	0	0	0	0	1	0	0	0	0	0	0	0	0	0	0	0	1
ADAMTS1	0	0	0	0	0	0	0	0	0	0	0	0	0	0	0	0	1	0	0	1
CR1	0	0	0	1	0	0	0	0	0	0	0	0	0	0	0	0	0	0	0	1
RFC4	0	0	0	0	0	0	0	0	0	0	0	0	0	0	0	0	0	0	1	1
HMGCS1	0	0	0	0	0	0	0	0	0	0	0	0	0	0	0	0	1	0	0	1
DNAJC1	0	0	0	0	0	0	0	0	0	1	0	0	0	0	0	0	0	0	0	1
TFDP1	0	0	0	0	0	0	0	0	0	0	0	0	0	0	0	0	0	0	1	1
EVL	0	0	1	0	0	0	0	0	0	0	0	0	0	0	0	0	0	0	0	1
HDAC3	0	0	0	0	0	0	0	1	0	0	0	0	0	0	0	0	0	0	0	1
CEBPD	0	0	0	0	0	0	0	0	0	0	0	0	0	0	1	0	0	0	0	1
HDAC1	0	0	0	0	0	0	1	0	0	0	0	0	0	0	0	0	0	0	0	1
EI24	0	0	0	0	0	0	0	1	0	0	0	0	0	0	0	0	0	0	0	1
DNAJB9	0	1	0	0	0	0	0	0	0	0	0	0	0	0	0	0	0	0	0	1
CSK	1	0	0	0	0	0	0	0	0	0	0	0	0	0	0	0	0	0	0	1
SNRPB2	0	0	0	0	0	0	0	0	0	0	0	0	0	0	0	0	0	0	1	1
RBBP7	0	0	0	0	0	0	0	0	1	0	0	0	0	0	0	0	0	0	0	1
WASF1	0	0	0	0	0	0	0	0	0	0	0	0	0	0	0	0	0	1	0	1
WASF2	0	0	0	0	0	0	0	0	0	0	0	0	0	0	0	0	0	1	0	1
PNRC1	0	0	0	0	0	0	0	0	0	0	0	0	0	0	1	0	0	0	0	1
P2RX7	0	0	0	0	0	1	0	0	0	0	0	0	0	0	0	0	0	0	0	1
DNAJA1	0	0	0	0	0	0	0	0	0	0	0	0	1	0	0	0	0	0	0	1
NFASC	0	0	1	0	0	0	0	0	0	0	0	0	0	0	0	0	0	0	0	1
KLF6	0	0	0	0	0	0	0	0	0	0	0	0	0	0	1	0	0	0	0	1
P2RX4	0	0	0	0	0	1	0	0	0	0	0	0	0	0	0	0	0	0	0	1
VAPA	0	0	0	0	0	0	0	0	0	0	0	0	0	0	0	0	1	0	0	1
DNAJA4	0	1	0	0	0	0	0	0	0	0	0	0	0	0	0	0	0	0	0	1
APOC2	0	0	0	0	0	0	0	0	0	0	0	0	0	1	0	0	0	0	0	1
IMPDH2	0	0	0	0	0	0	0	0	0	0	0	0	0	0	0	0	0	0	1	1
NECTIN2	0	0	1	0	0	0	0	0	0	0	0	0	0	0	0	0	0	0	0	1
IFITM3	0	0	0	0	0	0	0	0	0	0	0	0	1	0	0	0	0	0	0	1
CBLB	0	0	0	1	0	0	0	0	0	0	0	0	0	0	0	0	0	0	0	1
PWP1	0	0	0	0	0	0	0	0	0	0	0	0	0	0	0	0	0	0	1	1
PNN	0	0	0	0	0	0	0	0	1	0	0	0	0	0	0	0	0	0	0	1
RPS6KA1	0	0	0	0	0	0	0	0	0	0	0	1	0	0	0	0	0	0	0	1
ARFIP2	0	0	0	0	0	0	0	0	0	0	0	0	0	0	0	0	0	1	0	1
CHAC1	0	1	0	0	0	0	0	0	0	0	0	0	0	0	0	0	0	0	0	1
KIFAP3	0	0	0	0	0	0	0	0	0	0	0	0	0	0	0	0	0	1	0	1
SLC11A2	0	0	0	0	0	1	0	0	0	0	0	0	0	0	0	0	0	0	0	1
KRT8	0	0	0	0	0	0	0	0	0	0	0	0	0	0	0	0	1	0	0	1
MRPS18B	0	0	0	0	0	0	0	0	0	0	0	0	0	0	0	0	0	0	1	1
P3H1	0	0	0	0	0	0	0	0	0	0	0	0	0	0	0	1	0	0	0	1
HLA-A	1	0	0	0	0	0	0	0	0	0	0	0	0	0	0	0	0	0	0	1
HLA-E	1	0	0	0	0	0	0	0	0	0	0	0	0	0	0	0	0	0	0	1
INPP4B	0	0	0	0	0	0	0	0	0	0	0	0	0	0	0	0	1	0	0	1
MALL	0	0	0	0	1	0	0	0	0	0	0	0	0	0	0	0	0	0	0	1
COL8A2	0	0	0	0	0	0	0	0	0	0	0	0	0	0	0	1	0	0	0	1
ATP6V0D1	0	1	0	0	0	0	0	0	0	0	0	0	0	0	0	0	0	0	0	1
ZFPM2	0	0	0	1	0	0	0	0	0	0	0	0	0	0	0	0	0	0	0	1
ANKRA2	0	0	0	0	0	0	0	1	0	0	0	0	0	0	0	0	0	0	0	1
EZR	0	0	0	0	0	0	0	0	0	0	0	0	0	0	0	0	0	1	0	1
IGSF6	1	0	0	0	0	0	0	0	0	0	0	0	0	0	0	0	0	0	0	1
MYL12A	0	0	0	0	0	0	0	0	0	0	0	0	0	0	0	0	1	0	0	1
RALGDS	0	0	0	0	0	0	0	1	0	0	0	0	0	0	0	0	0	0	0	1
VASP	0	0	1	0	0	0	0	0	0	0	0	0	0	0	0	0	0	0	0	1
TMEM50A	0	0	0	0	0	0	0	0	0	0	0	0	0	0	0	0	1	0	0	1
AMMECR1	0	0	0	0	1	0	0	0	0	0	0	0	0	0	0	0	0	0	0	1
SRPK1	0	0	0	0	0	0	0	0	0	0	0	0	0	0	0	0	0	0	1	1
MARCO	0	0	0	0	0	1	0	0	0	0	0	0	0	0	0	0	0	0	0	1
TPX2	0	0	0	0	0	0	0	0	0	0	0	0	0	0	0	0	0	1	0	1
ANP32E	0	0	0	0	0	0	0	0	1	0	0	0	0	0	0	0	0	0	0	1
CCSER2	0	0	0	0	1	0	0	0	0	0	0	0	0	0	0	0	0	0	0	1
ALDH18A1	0	1	0	0	0	0	0	0	0	0	0	0	0	0	0	0	0	0	0	1
DCP1A	0	1	0	0	0	0	0	0	0	0	0	0	0	0	0	0	0	0	0	1
CLIC3	0	0	0	0	0	0	0	0	0	1	0	0	0	0	0	0	0	0	0	1
GLIPR1	0	0	0	0	0	0	0	0	0	0	0	0	0	0	0	1	0	0	0	1
SERP1	0	1	0	0	0	0	0	0	0	0	0	0	0	0	0	0	0	0	0	1
C1QBP	0	0	0	0	0	0	0	0	0	0	0	0	0	0	0	0	0	0	1	1
TOMM70	0	0	0	0	0	0	0	0	0	0	0	0	0	0	0	0	0	0	1	1
PRMT2	0	0	0	0	0	0	0	1	0	0	0	0	0	0	0	0	0	0	0	1
TUBB	0	0	0	0	0	0	0	0	1	0	0	0	0	0	0	0	0	0	0	1
TYK2	0	0	0	0	0	0	0	0	0	0	1	0	0	0	0	0	0	0	0	1
VAV2	0	0	1	0	0	0	0	0	0	0	0	0	0	0	0	0	0	0	0	1
TLR1	1	0	0	0	0	0	0	0	0	0	0	0	0	0	0	0	0	0	0	1
CLDN11	0	0	1	0	0	0	0	0	0	0	0	0	0	0	0	0	0	0	0	1
UGDH	0	0	0	0	0	0	0	0	0	1	0	0	0	0	0	0	0	0	0	1
CLDN15	0	0	1	0	0	0	0	0	0	0	0	0	0	0	0	0	0	0	0	1
TFF3	0	0	0	0	0	0	0	0	0	1	0	0	0	0	0	0	0	0	0	1
MAPRE1	0	0	0	0	0	0	0	0	0	0	0	0	0	0	0	0	0	1	0	1
MATN2	0	0	0	0	0	0	0	0	0	0	0	0	0	0	0	1	0	0	0	1
CXCR6	0	0	0	0	0	1	0	0	0	0	0	0	0	0	0	0	0	0	0	1
TYMS	0	0	0	0	0	0	0	0	0	0	0	0	0	0	0	0	0	0	1	1
LIMA1	0	0	1	0	0	0	0	0	0	0	0	0	0	0	0	0	0	0	0	1
PDPN	0	0	0	0	0	1	0	0	0	0	0	0	0	0	0	0	0	0	0	1
LMNA	0	0	0	0	0	0	0	0	0	0	0	0	1	0	0	0	0	0	0	1
NFYB	0	1	0	0	0	0	0	0	0	0	0	0	0	0	0	0	0	0	0	1
PTGES3	0	0	0	0	0	0	0	0	0	0	0	0	0	0	0	0	0	0	1	1
SORBS2	0	0	0	0	0	0	0	0	0	0	0	0	0	0	0	0	0	1	0	1
MPP5	0	0	1	0	0	0	0	0	0	0	0	0	0	0	0	0	0	0	0	1
MLH1	0	0	0	0	0	0	0	0	1	0	0	0	0	0	0	0	0	0	0	1
SORBS3	0	0	1	0	0	0	0	0	0	0	0	0	0	0	0	0	0	0	0	1
BATF	0	0	0	0	0	0	0	0	0	1	0	0	0	0	0	0	0	0	0	1
RSL1D1	0	0	0	0	0	0	0	0	0	0	0	0	0	0	0	0	0	0	1	1
SPCS1	0	1	0	0	0	0	0	0	0	0	0	0	0	0	0	0	0	0	0	1
KRT18	0	0	0	0	0	0	0	0	0	0	0	0	1	0	0	0	0	0	0	1
AXL	0	0	0	0	0	1	0	0	0	0	0	0	0	0	0	0	0	0	0	1
CTNNB1	0	0	0	0	0	0	0	0	0	0	0	0	1	0	0	0	0	0	0	1
PRPF31	0	0	0	0	0	0	0	0	0	0	0	0	0	0	0	0	0	0	1	1
C1QC	0	0	0	1	0	0	0	0	0	0	0	0	0	0	0	0	0	0	0	1
FCN1	0	0	0	1	0	0	0	0	0	0	0	0	0	0	0	0	0	0	0	1
ARID4B	0	0	0	0	0	0	1	0	0	0	0	0	0	0	0	0	0	0	0	1
DOCK10	0	0	0	1	0	0	0	0	0	0	0	0	0	0	0	0	0	0	0	1
FBL	0	0	0	0	0	0	0	0	0	0	0	0	0	0	0	0	0	0	1	1
BASP1	0	0	0	0	0	0	0	0	0	0	0	0	0	0	0	1	0	0	0	1
NUSAP1	0	0	0	0	0	0	0	0	0	0	0	0	0	0	0	0	0	1	0	1
KNTC1	0	0	0	0	0	0	0	0	0	0	0	0	0	0	0	0	0	1	0	1
RALBP1	0	0	0	0	0	0	0	0	0	0	0	0	0	0	0	0	0	1	0	1
TSC2	0	0	0	0	0	0	0	0	0	0	0	1	0	0	0	0	0	0	0	1
ARID5B	0	0	0	0	0	0	0	0	0	0	0	0	0	0	0	0	1	0	0	1
LIFR	0	0	0	0	0	0	0	0	0	0	0	0	0	0	0	0	1	0	0	1
TSC1	0	0	0	0	0	0	0	0	0	0	0	0	0	0	0	0	0	1	0	1
PDIA6	0	1	0	0	0	0	0	0	0	0	0	0	0	0	0	0	0	0	0	1
PDIA5	0	1	0	0	0	0	0	0	0	0	0	0	0	0	0	0	0	0	0	1
CERCAM	0	0	1	0	0	0	0	0	0	0	0	0	0	0	0	0	0	0	0	1
SCG5	0	0	0	0	1	0	0	0	0	0	0	0	0	0	0	0	0	0	0	1
IDI1	0	0	0	0	0	0	0	0	0	0	0	0	0	0	0	0	1	0	0	1
C5AR1	0	0	0	0	0	1	0	0	0	0	0	0	0	0	0	0	0	0	0	1
PXN	0	0	0	0	0	0	0	0	0	0	0	0	0	0	0	0	0	1	0	1
LTBP2	0	0	0	0	0	0	1	0	0	0	0	0	0	0	0	0	0	0	0	1
FBLN1	0	0	0	0	0	0	0	0	0	0	0	0	0	0	0	1	0	0	0	1
NID2	0	0	0	0	0	0	0	0	0	0	0	0	0	0	0	1	0	0	0	1
FBLN5	0	0	0	0	0	0	0	0	0	0	0	0	0	0	0	1	0	0	0	1
ZFP36L1	0	0	0	0	0	0	0	1	0	0	0	0	0	0	0	0	0	0	0	1
PCSK1N	0	0	0	0	1	0	0	0	0	0	0	0	0	0	0	0	0	0	0	1
ZMAT3	0	0	0	0	0	0	0	1	0	0	0	0	0	0	0	0	0	0	0	1
ALDH3B1	0	0	0	0	0	0	0	0	0	1	0	0	0	0	0	0	0	0	0	1
RIPK1	0	0	0	0	0	0	0	0	0	0	0	1	0	0	0	0	0	0	0	1
SMAD1	0	0	0	0	0	0	1	0	0	0	0	0	0	0	0	0	0	0	0	1
CBX5	0	0	0	0	0	0	0	0	1	0	0	0	0	0	0	0	0	0	0	1
SMAD3	0	0	0	0	0	0	0	0	0	0	0	0	0	0	1	0	0	0	0	1
CBX3	0	0	0	0	0	0	0	0	0	0	0	0	0	0	0	0	0	0	1	1
DNAJC12	0	0	0	0	0	0	0	0	0	1	0	0	0	0	0	0	0	0	0	1
SMAD6	0	0	0	0	0	0	1	0	0	0	0	0	0	0	0	0	0	0	0	1
EIF2S2	0	0	0	0	0	0	0	0	0	0	0	0	0	0	0	0	0	0	1	1
SMAD7	0	0	0	0	0	0	0	0	0	0	0	0	1	0	0	0	0	0	0	1
EFNA1	0	0	0	0	0	0	0	0	0	0	0	0	0	0	1	0	0	0	0	1
DAP	0	0	0	0	0	0	0	0	0	0	0	0	1	0	0	0	0	0	0	1
DNMBP	0	0	0	0	1	0	0	0	0	0	0	0	0	0	0	0	0	0	0	1
DIAPH3	0	0	0	0	0	0	0	0	1	0	0	0	0	0	0	0	0	0	0	1
NR4A3	0	0	0	0	0	0	0	0	0	0	0	0	0	0	1	0	0	0	0	1
SRPRB	0	1	0	0	0	0	0	0	0	0	0	0	0	0	0	0	0	0	0	1
DOCK9	0	0	0	1	0	0	0	0	0	0	0	0	0	0	0	0	0	0	0	1
HSPB8	0	0	0	0	0	0	0	0	0	1	0	0	0	0	0	0	0	0	0	1
HSPB1	0	0	0	0	0	0	0	0	0	0	0	0	1	0	0	0	0	0	0	1
PKD2	0	0	0	0	0	0	0	0	0	0	0	0	0	0	0	0	0	1	0	1
CASP8	0	0	0	0	0	0	0	0	0	0	0	0	1	0	0	0	0	0	0	1
CASP6	0	0	0	0	0	0	0	0	0	0	0	0	1	0	0	0	0	0	0	1
BDKRB1	0	0	0	0	0	1	0	0	0	0	0	0	0	0	0	0	0	0	0	1
PTGIR	0	0	0	0	0	1	0	0	0	0	0	0	0	0	0	0	0	0	0	1
ABCC5	0	0	0	0	0	0	0	1	0	0	0	0	0	0	0	0	0	0	0	1
LSR	0	0	0	0	0	0	0	0	0	1	0	0	0	0	0	0	0	0	0	1
PALLD	0	0	0	0	0	0	0	0	0	0	0	0	0	0	0	0	0	1	0	1
ALDH1A2	0	0	0	0	1	0	0	0	0	0	0	0	0	0	0	0	0	0	0	1
COL6A2	0	0	0	0	0	0	0	0	0	0	0	0	0	0	0	1	0	0	0	1
AKT1S1	0	0	0	0	0	0	0	0	0	0	0	1	0	0	0	0	0	0	0	1
LUC7L3	0	0	0	0	0	0	0	0	1	0	0	0	0	0	0	0	0	0	0	1
USP16	0	0	0	1	0	0	0	0	0	0	0	0	0	0	0	0	0	0	0	1
USP11	0	0	0	0	0	0	0	0	0	0	0	0	0	1	0	0	0	0	0	1
NRXN2	0	0	1	0	0	0	0	0	0	0	0	0	0	0	0	0	0	0	0	1
TFPI	0	0	0	0	1	0	0	0	0	0	0	0	0	0	0	0	0	0	0	1
TOB1	0	0	0	0	0	0	0	1	0	0	0	0	0	0	0	0	0	0	0	1
THBS3	0	0	1	0	0	0	0	0	0	0	0	0	0	0	0	0	0	0	0	1
GNA14	0	0	0	0	0	0	0	0	0	0	0	1	0	0	0	0	0	0	0	1
FAM120A	0	0	0	0	0	0	0	0	0	0	0	0	0	0	0	0	0	0	1	1
STOM	0	0	0	0	0	0	0	1	0	0	0	0	0	0	0	0	0	0	0	1
HES1	0	0	0	0	0	0	0	0	0	0	0	0	0	0	1	0	0	0	0	1
BUB3	0	0	0	0	0	0	0	0	0	0	0	0	0	0	0	0	0	0	1	1
GBP2	1	0	0	0	0	0	0	0	0	0	0	0	0	0	0	0	0	0	0	1
XPNPEP1	0	0	0	1	0	0	0	0	0	0	0	0	0	0	0	0	0	0	0	1
LTBR	0	0	0	0	0	0	0	0	0	0	1	0	0	0	0	0	0	0	0	1
